# Supplementary material for: A review of the genus Serangium Blackburn (Coleoptera, Coccinellidae) from China
Source: Zookeys. 2011 Oct 6;(134):33–63. doi: 10.3897/zookeys.134.1715 (PMC3229210; doi:10.3897/zookeys.134.1715)
Supplement: XML Treatment for Serangium [file zookeys.134.1715-treatment1.xml]

<!DOCTYPE tp:taxon-treatment
  PUBLIC "-//TaxonX//DTD Taxonomic Treatment Publishing DTD v0 20100105//EN" "tax-treatment-NSO.dtd">
<tp:taxon-treatment xmlns:tp="http://www.plazi.org/taxpub"><tp:treatment-meta><mixed-citation publication-type="journal"><person-group><name><surname>Wang</surname><given-names>Xing-Min</given-names></name><name><surname>Ren</surname><given-names>Shun-Xiang</given-names></name><name><surname>Chen</surname><given-names>Xiao-Sheng</given-names></name></person-group><article-title>A review of the genus 
                    <italic>Serangium</italic> Blackburn (Coleoptera, Coccinellidae) from China
                </article-title><source>Zookeys</source><day>6</day><month>10</month><year>2011</year><volume>2011</volume><issue>134</issue><fpage>33</fpage><lpage>63</lpage><pub-id pub-id-type="doi">10.3897/zookeys.134.1715</pub-id></mixed-citation></tp:treatment-meta><tp:nomenclature><label>Genus</label><tp:taxon-name>
                        <tp:taxon-name-part taxon-name-part-type="genus">Serangium</tp:taxon-name-part>
                    <object-id xmlns:xlink="http://www.w3.org/1999/xlink" xlink:type="simple">http://species-id.net/wiki/Serangium</object-id>
                    </tp:taxon-name><tp:taxon-authority>Blackburn, 1889</tp:taxon-authority><tp:nomenclature-citation-list><tp:nomenclature-citation><tp:taxon-name>Serangium</tp:taxon-name><comment> Blackburn, 1889: 187, 209. Type species, monotypy: <italic><tp:taxon-name>Serangium mysticum</tp:taxon-name></italic>Blackburn, 1889.</comment></tp:nomenclature-citation><tp:nomenclature-citation><tp:taxon-name>Serangium</tp:taxon-name><comment>: Sicard, 1909: 150, 151; Chapin, 1940: 268; Miyatake, 1961b: 50; Sasaji, 1971: 52; Pang &amp; Mao, 1979: 27; Miyatake, 1994: 238; Ślipiński &amp; Burckhardt, 2006: 39; Ślipiński, 2007: 53.</comment></tp:nomenclature-citation><tp:nomenclature-citation><tp:taxon-name>Semichnoodes</tp:taxon-name><comment> Weise, 1892: 15. Type species, monotypy: <italic><tp:taxon-name>Semichnoodes kunowi</tp:taxon-name></italic> Weise, 1892. Synonymized by Weise, 1908: 13.</comment></tp:nomenclature-citation><tp:nomenclature-citation><tp:taxon-name>Catana</tp:taxon-name><comment> Chapin, 1940: 266. Type species, original designation, <italic><tp:taxon-name>Catana clauseni</tp:taxon-name></italic> Chapin, 1940. Synonymized by Ślipiński &amp; Burckhardt, 2006: 39.</comment></tp:nomenclature-citation></tp:nomenclature-citation-list></tp:nomenclature><tp:treatment-sec sec-type="Diagnostic description"><title>Diagnostic description.</title><p>Body minute, hemispherical with head in repose drawn into prothorax and closely fitting ventrally against prominent prosternal lobe (<xref ref-type="fig" rid="F1">Fig. 1</xref>); dorsum glabrous, except pronotum with sparse setae, and sometimes elytral margins (<xref ref-type="fig" rid="F2">Fig. 13</xref>). Head transverse, ventrally flattened with clypeal region prominent anteriorly (<xref ref-type="fig" rid="F1">Fig. 2</xref>); frontoclypeus deeply emarginated around exposed antennal insertions. Mandible normal, with single apical tooth (<xref ref-type="fig" rid="F1">Fig. 4</xref>); terminal maxillary palpomere always longer than wide, barrel shaped, truncate at apex (<xref ref-type="fig" rid="F1">Figs 7–8</xref>). Antenna 9-segmented, antennomere 3 moderately to strongly elongate, terminal segment forming a large club which is always spatulately elongate or elongate oval and flat, apex angular (<xref ref-type="fig" rid="F1">Figs 5–6</xref>).</p><fig id="F1" position="float" orientation="portrait"><label>Figures 1–12.</label><caption><p> <bold>1–5, 7, 9–12.</bold> <italic><tp:taxon-name>Serangium japonicum</tp:taxon-name></italic> Chapin. <bold>1</bold> ventral view <bold>2</bold> frontal view <bold>3</bold> prothorax <bold>4</bold> mandible <bold>5</bold> antenna <bold>7</bold> maxilla <bold>9</bold> labium <bold>10</bold> abdomen <bold>11</bold> front leg <bold>12</bold> hind leg; <bold>6, 8</bold> <italic><tp:taxon-name>Serangium centrale</tp:taxon-name></italic>Wang &amp; Ren, sp. n. <bold>6</bold> antenna <bold>8</bold> maxilla. Scale bars: 0.1mm.</p></caption><graphic xmlns:xlink="http://www.w3.org/1999/xlink" xlink:href="ZooKeys-134-033-g001.jpg" position="float" orientation="portrait" xlink:type="simple"/></fig><fig id="F2" position="float" orientation="portrait"><label>Figures 13–18.</label><caption><p>Dorsal view.<bold>13</bold> <italic><tp:taxon-name>Serangium japonicum</tp:taxon-name></italic> Chapin <bold>14</bold> <italic><tp:taxon-name>Serangium clauseni</tp:taxon-name></italic>(Chapin) <bold>15</bold> <italic><tp:taxon-name>Serangium magnipunctatum</tp:taxon-name></italic>Wang &amp; Ren, sp. n. <bold>16</bold> <italic><tp:taxon-name>Serangium trimaculatum</tp:taxon-name></italic>Wang &amp; Ren, sp. n. <bold>17</bold> <italic><tp:taxon-name>Serangium centrale</tp:taxon-name></italic>Wang &amp; Ren, sp. n. <bold>18</bold> <italic><tp:taxon-name>Serangium leigongicus</tp:taxon-name></italic> Wang &amp; Ren, sp. n. Scale bars: 0.5mm.</p></caption><graphic xmlns:xlink="http://www.w3.org/1999/xlink" xlink:href="ZooKeys-134-033-g002.jpg" position="float" orientation="portrait" xlink:type="simple"/></fig><p>Pronotum short, strongly transverse. Scutellum relatively large, triangular. Elytra strongly convex, usually smooth without visible punctures. Winged; wings with greatly reduced venation. Prosternum strongly prominent medially forming a broad lobe concealing mouthparts from below; prosternal process subtruncate apically, broad (<xref ref-type="fig" rid="F1">Fig. 3</xref>). Epipleuron moderately narrow, incomplete, reaching 2/3 of elytra length, with clearly delimited cavities to accommodate apices of mid and hind femora. Abdomen with 5 ventrites (<xref ref-type="fig" rid="F1">Fig. 10</xref>). Postcoxal line at abdominal ventrite 1 incomplete, reaching lateral margin of the ventrite, without associated pits or pores. Femora, especially profemur, broad, flat closely fitting into depressions on ventral surface protecting tibiae and tarsi from below; tarsus 4-segmented (<xref ref-type="fig" rid="F1">Figs 11–12</xref>).</p><p>Male genitalia: tegmen strongly asymmetrical, parameres short or distinctly reduced with sparse setae apically (<xref ref-type="fig" rid="F4">Figs 27–28</xref>). Female genitalia: ovipositor triangularly elongate, weakly sclerotised usually bearing short styli; infundibulum absent, spermatheca small and well sclerotised (<xref ref-type="fig" rid="F4">Fig. 29</xref>).</p></tp:treatment-sec><tp:treatment-sec sec-type="Remark"><title>Remark:</title><p><italic><tp:taxon-name>Catana</tp:taxon-name></italic> Chapin, 1940 and <italic><tp:taxon-name>Catanella</tp:taxon-name></italic> Miyatake, 1961a were synonymised with <italic><tp:taxon-name>Serangium</tp:taxon-name></italic> by <xref ref-type="bibr" rid="B20">Ślipiński and Burckhardt (2006)</xref> in review of the Australian <tp:taxon-name>Serangiini</tp:taxon-name>. While working on the Chinese species of <tp:taxon-name>Serangiini</tp:taxon-name>, we have examined specimens of <italic><tp:taxon-name>Catana clauseni</tp:taxon-name></italic>Chapin in China, and agreed with Ślipiński &amp; Burckhardt’s opinion that <italic><tp:taxon-name>Catana</tp:taxon-name></italic> is synonymous with <italic><tp:taxon-name>Serangium</tp:taxon-name></italic>. We have also examined many specimens <!--PageBreak-->of <italic><tp:taxon-name>Catanella formosana</tp:taxon-name></italic> Miyatake, 1961a and found that <italic><tp:taxon-name>Catanella</tp:taxon-name></italic>’s 8-segmented antenna and 3-segmented tarsus are constant, while male and female genitalia are also different from <italic><tp:taxon-name>Serangium</tp:taxon-name></italic>. Thus, <italic><tp:taxon-name>Catanella</tp:taxon-name></italic> should be a valid genus.</p><p><xref ref-type="bibr" rid="B12">Pang et al. (2004)</xref> recorded <italic><tp:taxon-name>Serangium lygacum</tp:taxon-name></italic> Iablokoff-Khnzorian, 1972 from China. After our re-examination of this specimen, we conclude that it was an incorrect identification of <italic><tp:taxon-name>Serangium drepnicum</tp:taxon-name></italic> Xiao, 1992.</p><p>In addition, <xref ref-type="bibr" rid="B25">Xiao and Li (1992)</xref> described a new species <italic><tp:taxon-name>Serangium baculum</tp:taxon-name></italic> with 9-segmented antenna and 4-segmented tarsus. We have examined type materials of <italic><tp:taxon-name>Serangium baculum</tp:taxon-name></italic> and found that its antenna has 8-segments and tarsus is 3-segmented which is similar to the characters of the genus <italic><tp:taxon-name>Catanella</tp:taxon-name></italic>. Therefore we consider that <italic><tp:taxon-name>Serangium baculum</tp:taxon-name></italic> is wrongly placed in <italic><tp:taxon-name>Serangium</tp:taxon-name></italic> and should be moved to <italic><tp:taxon-name>Catanella</tp:taxon-name></italic> (<italic><tp:taxon-name>Catanella baculum</tp:taxon-name></italic> (Xiao) comb. n.)</p></tp:treatment-sec><tp:treatment-sec sec-type="Key to species of Serangium from the China"><title>Key to species of <tp:taxon-name>Serangium</tp:taxon-name> from the China</title><table-wrap content-type="key" position="float" orientation="portrait"><table><tbody><tr><td rowspan="1" colspan="1">1</td><td rowspan="1" colspan="1">Terminal antennal segment spatulately elongate</td><td rowspan="1" colspan="1">1</td></tr><tr><td rowspan="1" colspan="1">–</td><td rowspan="1" colspan="1">Terminal antennal segment elongate oval and flat, apex angular</td><td rowspan="1" colspan="1">4</td></tr><tr><td rowspan="1" colspan="1">2</td><td rowspan="1" colspan="1">Dorsum uniformly dark, without spots (<xref ref-type="fig" rid="F2">Fig. 13</xref>). TL: 1.60–2.08mm, TW: 1.40–1.98mm</td><td rowspan="1" colspan="1"><italic><tp:taxon-name>Serangium japonicum</tp:taxon-name></italic> Chapin</td></tr><tr><td rowspan="1" colspan="1">–</td><td rowspan="1" colspan="1">Dorsum dark brown to black, with spots, or dorsum red without spots</td><td rowspan="1" colspan="1">3</td></tr><tr><td rowspan="1" colspan="1">3</td><td rowspan="1" colspan="1">Elytra reddish to dark brown, with a large scarlet reniform spot on each elytron (<xref ref-type="fig" rid="F2">Fig. 14</xref>). Paramere 2/3 of penis guide length (<xref ref-type="fig" rid="F4">Fig. 32</xref>). TL: 1.95–2.24mm, TW: 1.66–1.98mm</td><td rowspan="1" colspan="1"><italic><tp:taxon-name>Serangium clauseni</tp:taxon-name></italic> (Chapin)</td></tr><tr><td rowspan="1" colspan="1">–</td><td rowspan="1" colspan="1">Elytra red, or red with wide black margin (<xref ref-type="fig" rid="F2">Fig. 15</xref>). Paramere 2/3 of penis guide length (<xref ref-type="fig" rid="F5">Fig. 38</xref>). TL: 2.09–2.18mm, TW: 1.75–1.85mm</td><td rowspan="1" colspan="1"><italic><tp:taxon-name>Serangium magnipunctatum</tp:taxon-name></italic> sp. n.</td></tr><tr><td rowspan="1" colspan="1">4</td><td rowspan="1" colspan="1">Dorsum orange to burgundy, with at least one dark spot on suture</td><td rowspan="1" colspan="1">5</td></tr><tr><td rowspan="1" colspan="1">–</td><td rowspan="1" colspan="1">Dorsum uniform dark, without spots</td><td rowspan="1" colspan="1">7</td></tr><tr><td rowspan="1" colspan="1">5</td><td rowspan="1" colspan="1">Dorsum reddish brown to burgundy, without black spots on elytral disc</td><td rowspan="1" colspan="1">6</td></tr><tr><td rowspan="1" colspan="1">–</td><td rowspan="1" colspan="1">Dorsum orange with black spots on each elytron (<xref ref-type="fig" rid="F2">Fig. 16</xref>). TL: 2.09–2.21mm, TW: 1.75–1.88mm</td><td rowspan="1" colspan="1"><italic><tp:taxon-name>Serangium trimaculatum</tp:taxon-name></italic> sp. n.</td></tr><tr><td rowspan="1" colspan="1">6</td><td rowspan="1" colspan="1">Pronotum and elytra reddish brown, with a dark spot in the middle of elytral suture (<xref ref-type="fig" rid="F2">Fig. 17</xref>). TL: 2.08–2.27mm, TW: 1.88–1.98mm</td><td rowspan="1" colspan="1"><italic><tp:taxon-name>Serangium centrale</tp:taxon-name></italic> sp. n.</td></tr><tr><td rowspan="1" colspan="1">–</td><td rowspan="1" colspan="1">Pronotum distinctly darker than elytra, elytra burgundy without spot (<xref ref-type="fig" rid="F2">Fig. 18</xref>). TL: 1.58mm, TW: 1.35mm</td><td rowspan="1" colspan="1"><italic><tp:taxon-name>Serangium leigongicus</tp:taxon-name></italic> sp. n.</td></tr><tr><td rowspan="1" colspan="1">7</td><td rowspan="1" colspan="1">Metaventrite basal half with distinct median discrimen</td><td rowspan="1" colspan="1">8</td></tr><tr><td rowspan="1" colspan="1">–</td><td rowspan="1" colspan="1">Metaventrite basal half without median discrimen</td><td rowspan="1" colspan="1">10</td></tr><tr><td rowspan="1" colspan="1">8</td><td rowspan="1" colspan="1">Punctures around median discrimen of metaventrite very large and dense, with short thick setae</td><td rowspan="1" colspan="1">9</td></tr><tr><td rowspan="1" colspan="1">–</td><td rowspan="1" colspan="1">Punctures around median discrimen of metaventrite fine and sparse, with short sparse setae. Penis guide flat and elongated tongue-shaped (<xref ref-type="fig" rid="F8">Fig. 71</xref>). TL: 1.98–2.11mm, TW: 1.68–1.81mm</td><td rowspan="1" colspan="1"><italic><tp:taxon-name>Serangium drepnicum</tp:taxon-name></italic> Xiao<!--PageBreak--></td></tr><tr><td rowspan="1" colspan="1">9</td><td rowspan="1" colspan="1">Penis has a small pominence at 1/5 length (<xref ref-type="fig" rid="F7">Fig. 57</xref>). Penis guide wide at basal half, sharply narrowed in middle, with a finger-shape apex (<xref ref-type="fig" rid="F7">Fig. 59</xref>). TL: 2.14–2.18mm, TW: 1.91–1.96mm</td><td rowspan="1" colspan="1"><italic><tp:taxon-name>Serangium latilobum</tp:taxon-name></italic> sp. n.</td></tr><tr><td rowspan="1" colspan="1">–</td><td rowspan="1" colspan="1">Penis distinctly broadening at apical 1/5–2/5 length (<xref ref-type="fig" rid="F7">Fig. 63</xref>). penis guide widest at base, gradually narrowing to middle, with a finger-shape apex (<xref ref-type="fig" rid="F7">Fig. 65</xref>). TL: 2.14–2.21mm, TW: 1.80–1.85mm</td><td rowspan="1" colspan="1"><italic><tp:taxon-name>Serangium digitiforme</tp:taxon-name></italic> sp. n.</td></tr><tr><td rowspan="1" colspan="1">10</td><td rowspan="1" colspan="1">Apex of penis rounded. Tegmen asymmetrical but simple</td><td rowspan="1" colspan="1">11</td></tr><tr><td rowspan="1" colspan="1">–</td><td rowspan="1" colspan="1">Apex of penis sharply pointed (<xref ref-type="fig" rid="F8">Fig. 75</xref>). Tegmen asymmetrical and very complex (<xref ref-type="fig" rid="F8">Fig. 77</xref>). Punctures on frons very large and dense. TL: 2.08mm, TW: 1.85mm</td><td rowspan="1" colspan="1"><italic><tp:taxon-name>Serangium punctum</tp:taxon-name></italic> Miyatake</td></tr><tr><td rowspan="1" colspan="1">11</td><td rowspan="1" colspan="1">Penis is long and slender (<xref ref-type="fig" rid="F9">Fig. 81</xref>). Penis guide is elongated tongue-shaped (<xref ref-type="fig" rid="F9">Fig. 83</xref>). The first part of spermatheca has a strong constriction in middle (<xref ref-type="fig" rid="F9">Fig. 84</xref>). TL: 2.01–2.14mm, TW: 1.68–1.81mm</td><td rowspan="1" colspan="1"><italic><tp:taxon-name>Serangium dulongjiang</tp:taxon-name></italic> sp. n.</td></tr><tr><td rowspan="1" colspan="1">–</td><td rowspan="1" colspan="1">Penis is moderately long and stout (<xref ref-type="fig" rid="F9">Fig. 87</xref>). Penis guide is contorted (<xref ref-type="fig" rid="F9">Fig. 89</xref>). The first part of spermatheca has a feebly constriction in middle (<xref ref-type="fig" rid="F9">Fig. 90</xref>). TL: 1.62–1.78mm, TW: 1.42–1.58mm</td><td rowspan="1" colspan="1"><italic><tp:taxon-name>Serangium contortum</tp:taxon-name></italic> sp. n.</td></tr></tbody></table></table-wrap></tp:treatment-sec><tp:treatment-sec><!--Section generated to contain objects referenced in tp:taxon-treatment.--><fig id="F4" position="float" orientation="portrait"><label>Figures 25–35.</label><caption><p> <bold>25–29.</bold> <italic><tp:taxon-name>Serangium japonicum</tp:taxon-name></italic> Chapin. <bold>25</bold> abdomen <bold>26–28</bold> male genitalia: <bold>26</bold> penis <bold>27</bold> tegmen, lateral view <bold>28</bold> tegmen, ventral view <bold>29</bold> female genitalia. <bold>30–35.</bold> <italic><tp:taxon-name>Serangium clauseni</tp:taxon-name></italic>(Chapin). <bold>30</bold> abdomen <bold>31–33</bold> male genitalia: <bold>31</bold> penis <bold>32</bold> tegmen, lateral view <bold>33</bold> tegmen, ventral view. <bold>34–35</bold> female genitalia: <bold>34</bold> spermatheca <bold>35</bold> ovipositor. Scale bars: 0.1mm.</p></caption><graphic xmlns:xlink="http://www.w3.org/1999/xlink" xlink:href="ZooKeys-134-033-g004.jpg" position="float" orientation="portrait" xlink:type="simple"/></fig><fig id="F5" position="float" orientation="portrait"><label>Figures 36–45.</label><caption><p> <bold>36–41.</bold> <italic><tp:taxon-name>Serangium magnipunctatum</tp:taxon-name></italic> Wang &amp; Ren, sp. n. <bold>36</bold> abdomen. <bold>37–39</bold> male genitalia: <bold>37</bold> penis <bold>38</bold> tegmen, lateral view <bold>39</bold> tegmen, ventral view. <bold>40–41</bold> female genitalia: <bold>40</bold> spermatheca <bold>41</bold> ovipositor. <bold>42–45.</bold> <italic><tp:taxon-name>Serangium trimaculatum</tp:taxon-name></italic>Wang &amp; Ren, sp. n. <bold>42</bold> abdomen. <bold>43–45</bold> male genitalia: <bold>43</bold> penis <bold>44</bold> tegmen, lateral view <bold>45</bold> tegmen, ventral view. Scale bars: 0.1mm.</p></caption><graphic xmlns:xlink="http://www.w3.org/1999/xlink" xlink:href="ZooKeys-134-033-g005.jpg" position="float" orientation="portrait" xlink:type="simple"/></fig><fig id="F8" position="float" orientation="portrait"><label>Figures 68–79.</label><caption><p> <bold>68–73.</bold> <italic><tp:taxon-name>Serangium drepnicum</tp:taxon-name></italic> Xiao. <bold>68</bold> abdomen; <bold>69–71</bold> male genitalia: <bold>69</bold> penis <bold>70</bold> tegmen, lateral view <bold>71</bold> tegmen, ventral view. <bold>72–73</bold> female genitalia: <bold>72</bold> spermatheca <bold>73</bold> ovipositor. <bold>74–79.</bold> <italic><tp:taxon-name>Serangium punctum</tp:taxon-name></italic> Miyatake <bold>74</bold> abdomen. <bold>75–77</bold> male genitalia: <bold>75</bold> penis <bold>76</bold> tegmen, lateral view <bold>77</bold> tegmen, ventral view. <bold>78–79</bold> female genitalia: <bold>78</bold> spermatheca <bold>79</bold> ovipositor. Scale bars: 0.1mm.</p></caption><graphic xmlns:xlink="http://www.w3.org/1999/xlink" xlink:href="ZooKeys-134-033-g008.jpg" position="float" orientation="portrait" xlink:type="simple"/></fig><fig id="F7" position="float" orientation="portrait"><label>Figures 56–67.</label><caption><p> <bold>56–61.</bold> <italic><tp:taxon-name>Serangium latilobum</tp:taxon-name></italic>Wang &amp; Ren, sp. n. <bold>56</bold> abdomen. <bold>57–59</bold> male genitalia: <bold>57</bold> penis <bold>58</bold> tegmen, lateral view <bold>59</bold> tegmen, ventral view. <bold>60–61</bold> female genitalia: <bold>60</bold> spermatheca <bold>61</bold> ovipositor. <bold>62–67.</bold> <italic><tp:taxon-name>Serangium digitiforme</tp:taxon-name></italic> Wang &amp; Ren, sp. n. <bold>62</bold> abdomen. <bold>63–65</bold> male genitalia: <bold>63</bold> penis <bold>64</bold> tegmen, lateral view. <bold>65</bold> tegmen, ventral view. <bold>66–67</bold> female genitalia: <bold>66</bold> spermatheca <bold>67</bold> ovipositor. Scale bars: 0.1mm.</p></caption><graphic xmlns:xlink="http://www.w3.org/1999/xlink" xlink:href="ZooKeys-134-033-g007.jpg" position="float" orientation="portrait" xlink:type="simple"/></fig><fig id="F9" position="float" orientation="portrait"><label>Figures 80–91.</label><caption><p> <bold>80–85.</bold> <italic><tp:taxon-name>Serangium dulongjiang</tp:taxon-name></italic> Wang, Ren &amp; Chen, sp. n. <bold>80</bold> abdomen. <bold>81–83</bold> male genitalia: <bold>81</bold> penis <bold>82</bold> tegmen, lateral view <bold>83</bold> tegmen, ventral view. <bold>84–85</bold> female genitalia: <bold>84</bold> spermatheca <bold>85</bold> ovipositor. <bold>86–91.</bold> <italic><tp:taxon-name>Serangium contortum</tp:taxon-name></italic> Wang &amp; Ren, sp. n. <bold>86</bold> abdomen. <bold>87–89</bold> male genitalia: <bold>87</bold> penis <bold>88</bold> tegmen, lateral view <bold>89</bold> tegmen, ventral view. <bold>90–91</bold> female genitalia: <bold>90</bold> spermatheca <bold>91</bold> ovipositor. Scale bars: 0.1mm.</p></caption><graphic xmlns:xlink="http://www.w3.org/1999/xlink" xlink:href="ZooKeys-134-033-g009.jpg" position="float" orientation="portrait" xlink:type="simple"/></fig></tp:treatment-sec><ref-list><ref id="B20"><mixed-citation xmlns:xlink="http://www.w3.org/1999/xlink" xlink:type="simple"><person-group><name name-style="western"><surname>Ślipiński</surname><given-names>A</given-names></name><name name-style="western"><surname>Burckhardt</surname><given-names>D</given-names></name></person-group> (<year>2006</year>)<article-title> Revision of the Australian Coccinellidae (Coleoptera). Part 5. Tribe Serangiini.</article-title><source>Annals Zoologici (Warsaw) </source><volume>56</volume> (<issue>1</issue>): <fpage>37</fpage>-<lpage>58</lpage>.</mixed-citation></ref><ref id="B12"><mixed-citation xmlns:xlink="http://www.w3.org/1999/xlink" xlink:type="simple"><person-group><name name-style="western"><surname>Pang</surname><given-names>H</given-names></name><name name-style="western"><surname>Ren</surname><given-names>SX</given-names></name><name name-style="western"><surname>Zeng</surname><given-names>T</given-names></name><name name-style="western"><surname>Pang</surname><given-names>XF</given-names></name></person-group> (<year>2004</year>)<source> Biodiversity and their utilization of Coccinellidae in China. Guangzhou (China): Science and Technology press of Guangdong, 168 pp. </source>[In Chinese]</mixed-citation></ref><ref id="B25"><mixed-citation xmlns:xlink="http://www.w3.org/1999/xlink" xlink:type="simple"><person-group><name name-style="western"><surname>Xiao</surname><given-names>NN</given-names></name><name name-style="western"><surname>Li</surname><given-names>HX</given-names></name></person-group> (<year>1992</year>)<source> Coleoptera, Coccinellidae. In: Huang F (Eds) Insects of Wuling Mountains area, southwestern China. Science Press. Beijing 368–390.</source></mixed-citation></ref></ref-list></tp:taxon-treatment>
