# Supplementary material for: A review of the genus Serangium Blackburn (Coleoptera, Coccinellidae) from China
Source: Zookeys. 2011 Oct 6;(134):33–63. doi: 10.3897/zookeys.134.1715 (PMC3229210; doi:10.3897/zookeys.134.1715)
Supplement: XML Treatment for Serangium japonicum [file zookeys.134.1715-treatment2.xml]

<!DOCTYPE tp:taxon-treatment
  PUBLIC "-//TaxonX//DTD Taxonomic Treatment Publishing DTD v0 20100105//EN" "tax-treatment-NSO.dtd">
<tp:taxon-treatment xmlns:tp="http://www.plazi.org/taxpub"><tp:treatment-meta><mixed-citation publication-type="journal"><person-group><name><surname>Wang</surname><given-names>Xing-Min</given-names></name><name><surname>Ren</surname><given-names>Shun-Xiang</given-names></name><name><surname>Chen</surname><given-names>Xiao-Sheng</given-names></name></person-group><article-title>A review of the genus 
                    <italic>Serangium</italic> Blackburn (Coleoptera, Coccinellidae) from China
                </article-title><source>Zookeys</source><day>6</day><month>10</month><year>2011</year><volume>2011</volume><issue>134</issue><fpage>33</fpage><lpage>63</lpage><pub-id pub-id-type="doi">10.3897/zookeys.134.1715</pub-id></mixed-citation></tp:treatment-meta><tp:nomenclature><tp:taxon-name>
                        <tp:taxon-name-part taxon-name-part-type="genus">Serangium</tp:taxon-name-part>
                        <tp:taxon-name-part taxon-name-part-type="species">japonicum</tp:taxon-name-part>
                    <object-id xmlns:xlink="http://www.w3.org/1999/xlink" xlink:type="simple">http://species-id.net/wiki/Serangium_japonicum</object-id>
                    </tp:taxon-name><tp:taxon-authority>Chapin, 1940</tp:taxon-authority><xref ref-type="fig" rid="F1">Figs 1–5, 7, 9</xref><xref ref-type="fig" rid="F2">13</xref><xref ref-type="fig" rid="F4">25–29</xref><xref ref-type="fig" rid="F10">92</xref><tp:nomenclature-citation-list><tp:nomenclature-citation><tp:taxon-name>Serangium japonicum</tp:taxon-name><comment>Chapin, 1940: 269; Miyatake, 1961b: 140–142; Sasaji, 1971: 55; Pang &amp; Mao, 1979: 28; Cao, 1992: 106; Ślipiński &amp; Burckhardt, 2006: 50; Ren et al., 2009: 40.</comment></tp:nomenclature-citation></tp:nomenclature-citation-list></tp:nomenclature><tp:treatment-sec sec-type="Diagnosis"><title>Diagnosis.</title><p>This species can be identified by its completely black body with yellowish brown anterior angles of pronotum, and spatulately elongate terminal antenna segment, flattened and elongate tongue-shape penis guide in ventral view. (<xref ref-type="fig" rid="F4">Fig. 28</xref>).</p></tp:treatment-sec><tp:treatment-sec sec-type="Description"><title>Description.</title><p> TL: 1.60–2.08mm, TW: 1.40–1.98mm, TH: 0.82–1.02mm, TL/TW: 1.14–1.15; PL/PW: 0.52–0.53; EL/EW: 0.94–0.98.</p><p>Body minute, hemispherical, dorsum strongly convex, shiny and glabrous (<xref ref-type="fig" rid="F2">Fig. 13</xref>). Dorsum uniformly black, except anterior angles of pronotum yellowish brown. Head yellowish brown. Underside reddish brown, except metaventrite dark brown. Legs yellowish brown (<xref ref-type="fig" rid="F1">Fig. 1</xref>).</p><p>Head transverse and ventrally flattened, 0.40× elytral width (HW/EW=1: 2.50); punctures on frons fine and sparse, separated by 1.5–6.0 times their diameter, with short sparse setae (<xref ref-type="fig" rid="F1">Fig. 2</xref>); eyes moderately large and coarsely faceted, widest interocular distance 0.45× width of head (<xref ref-type="fig" rid="F1">Fig. 2</xref>). Antenna 9-segmented, terminal segment large, spatulately elongate (<xref ref-type="fig" rid="F1">Fig. 5</xref>).</p><p>Pronotum short and strongly transverse, 0.58× elytral width (PW/EW=1: 1.72), densely covered in fine punctures associated with long sparse setae, punctures slightly larger than those on head, separated by 1.0–3.0 times their diameter. Punctures on <!--PageBreak-->elytra fine and sparse, similar to those on pronotum, with a few long setae at humeral angles and a row of evenly spaced setae along margin. Prosternum shiny, glabrous and impunctate with sparse setae. Mesoventrite small, transverse, surface mat weakly fu<!--PageBreak-->rrowed, sparsely setae. Metaventrite shiny, basal half with distinctly median discrimen; punctures around median discrimen very large and dense, with short thick setae, and on other parts fine and sparse, separated by 2.0–6.0 times their diameter, with short sparse setae.</p><p>Male genitalia. Penis strongly curved in whole length, apex shortly narrowing and rounded, penis capsule indistinct (<xref ref-type="fig" rid="F4">Fig. 26</xref>). Tegmen rather slender and strongly asymmetrical (<xref ref-type="fig" rid="F4">Figs 27–28</xref>). Penis guide in ventral view flattened and elongate tongue-shape. Left paramere in ventral view flat and short bearing a few long setae, and right piece short but distinctly projecting, bearing a few long setae (<xref ref-type="fig" rid="F4">Fig. 28</xref>). Penis guide in lateral view long and thin, almost straight, apex pointed. Right paramere in lateral view about 1/2 of penis guide (<xref ref-type="fig" rid="F4">Fig. 27</xref>).</p><p>Female genitalia. Genital plate elongate triangular with a rounded apex, sparsely hairy on the apical portion, stylus rather long, bearing few setae (<xref ref-type="fig" rid="F4">Fig. 29</xref>). Spermatheca divided into two parts, one of which is somewhat globular with a feeble constriction and two small pinch-like projections, the other is tubular, becoming slightly more slender distally (<xref ref-type="fig" rid="F4">Fig. 29</xref>).</p></tp:treatment-sec><tp:treatment-sec sec-type="Specimens examined"><title>Specimens examined.</title><p> <bold>China, Anhui:</bold> 4♂♂1♀, Guniujiang National Natural Reserve, Shitai, <named-content xmlns:xlink="http://www.w3.org/1999/xlink" content-type="dwc:verbatimCoordinates" xlink:type="simple">29°58.97'N, 117°39.51'E</named-content> , ca 490m, 24.ix.2010, Wang XM et al. leg.; <bold>Fujian:</bold> 6♂♂6♀♀, Fuzhou, <named-content xmlns:xlink="http://www.w3.org/1999/xlink" content-type="dwc:verbatimCoordinates" xlink:type="simple">26°4.66'N, 119°22.05'E</named-content> , ca 30m, 15.vi.1983, Tang YQ leg.; 1♂3♀♀, Shaowu, <named-content xmlns:xlink="http://www.w3.org/1999/xlink" content-type="dwc:verbatimCoordinates" xlink:type="simple">27°20.56'N, 117°28.75'E</named-content> , ca 220m, 24.viii.1984, Pang XF leg.; <bold>Guangdong:</bold> 4♂♂4♀♀, Gaoyao, <named-content xmlns:xlink="http://www.w3.org/1999/xlink" content-type="dwc:verbatimCoordinates" xlink:type="simple">23°01.97'N, 112°26.41'E</named-content> , ca 40m, 4.xii. 1985, Jiang N. leg.; 1♂, Shipai Country, Guangzhou, <named-content xmlns:xlink="http://www.w3.org/1999/xlink" content-type="dwc:verbatimCoordinates" xlink:type="simple">23°7.85'N, 113°20.49'E</named-content> , ca 5m, 29.vii.29, Ren SX leg.; 2♂♂2♀♀, Chenjia, Yangshan, <named-content xmlns:xlink="http://www.w3.org/1999/xlink" content-type="dwc:verbatimCoordinates" xlink:type="simple">24°45.51'N, 112°51.68'E</named-content> , ca 310m, 9.vii. 1996, Tian MY leg.; 4♂♂5♀♀, Shimentai Mountain, Yingde, <named-content xmlns:xlink="http://www.w3.org/1999/xlink" content-type="dwc:verbatimCoordinates" xlink:type="simple">24°23.83'N, 113°17.24'E</named-content> , ca 550m, 3.xi.2004, Wang XM et al. leg.; 2♂♂, campus of SCAU, <named-content xmlns:xlink="http://www.w3.org/1999/xlink" content-type="dwc:verbatimCoordinates" xlink:type="simple">23°9.49'N, 113°21.07'E</named-content> , ca 30m, viii.2008, Wang XM leg.; 1♂, Qinshuigu, Nanling Mountain, Shaoguan, <named-content xmlns:xlink="http://www.w3.org/1999/xlink" content-type="dwc:verbatimCoordinates" xlink:type="simple">24°54.95'N, 113°6.46'E</named-content> , ca 560m, 29. ix.2004, Wang XM leg.; <bold>Guangxi:</bold> 9♂♂10♀♀, Guilin, <named-content xmlns:xlink="http://www.w3.org/1999/xlink" content-type="dwc:verbatimCoordinates" xlink:type="simple">25°13.93'N, 110°15.20'E</named-content> , ca 300m, 23.ix.1987, Pang XF leg.; 1♀, Hongqilinchang, Shiwandashan Mountian, Shangsi, <named-content xmlns:xlink="http://www.w3.org/1999/xlink" content-type="dwc:verbatimCoordinates" xlink:type="simple">21°54.45'N, 107°54.57'E</named-content> , ca 350m, 10. xi. 2004, Lv XB leg.; 1♂, Maoershan Mountain, Guilin, <named-content xmlns:xlink="http://www.w3.org/1999/xlink" content-type="dwc:verbatimCoordinates" xlink:type="simple">25°49.51'N, 111°01.07'E</named-content> , ca 440m, 16.x. 2004, Wang XM leg.; <bold>Guizhou:</bold> 1♀, Huaxi, Guiyang, <named-content xmlns:xlink="http://www.w3.org/1999/xlink" content-type="dwc:verbatimCoordinates" xlink:type="simple">26°24.60'N, 106°40.07'E</named-content> , ca 1120m, 11.viii.1987, Peng XF leg.; 12♂♂17♀♀, Suoluo National Natural Preserve, Chishui, <named-content xmlns:xlink="http://www.w3.org/1999/xlink" content-type="dwc:verbatimCoordinates" xlink:type="simple">28°26.42'N, 105°59.80'E</named-content> , ca 430m, 9.viii. 1994, Tian MY leg.; 1♂1♀, Xifeng, <named-content xmlns:xlink="http://www.w3.org/1999/xlink" content-type="dwc:verbatimCoordinates" xlink:type="simple">27°5.35'N, 106°44.59'E</named-content> , ca 1100m, 9.viii.1997. Peng ZQ leg.; 2♂♂3♀♀, Dongtang, Libo, <named-content xmlns:xlink="http://www.w3.org/1999/xlink" content-type="dwc:verbatimCoordinates" xlink:type="simple">25°17.28'N, 108°0.94'E</named-content> , ca 730m, 15.x.2008, Liang JB leg.; 2♂♂, Leigongshan Moutain, Leishan, <named-content xmlns:xlink="http://www.w3.org/1999/xlink" content-type="dwc:verbatimCoordinates" xlink:type="simple">26°22.71'N, 108°11.03'E</named-content> , ca 1500m, 30.vii.1997, Peng ZQ leg.; 1♂3♀♀, Sanchahe, Libo, <named-content xmlns:xlink="http://www.w3.org/1999/xlink" content-type="dwc:verbatimCoordinates" xlink:type="simple">25°24.53'N, 108°5.22'E</named-content> , ca 730m, 19.x.2008, Liang JB leg.; <bold>Hainan:</bold> 2♂♂1♀, Jianfengling, <named-content xmlns:xlink="http://www.w3.org/1999/xlink" content-type="dwc:verbatimCoordinates" xlink:type="simple">18°44.49'N, 108°51.85'E</named-content> , ca 840m, 3.xi.1989, Ren SX leg.; 2♂♂, Jianfengling, <named-content xmlns:xlink="http://www.w3.org/1999/xlink" content-type="dwc:verbatimCoordinates" xlink:type="simple">18°44.49'N, 108°51.85'E</named-content> , ca 840m, ix.1995, Peng ZQ leg.; <bold>Hubei:</bold> 1♂1♀, Wudangshan Mountain, Shiyan, <named-content xmlns:xlink="http://www.w3.org/1999/xlink" content-type="dwc:verbatimCoordinates" xlink:type="simple">32°24.50'N, 111°1.31'E</named-content> , ca 1090m, 17.vii.1997, Peng ZQ leg.; <bold>Hunan:</bold> 1♂, Zhubotang, Yiyang, <named-content xmlns:xlink="http://www.w3.org/1999/xlink" content-type="dwc:verbatimCoordinates" xlink:type="simple">28°29.07'N, 112°26.70'E</named-content> , ca 50m, 18.viii.2001, Peng ZQ leg.; <bold>Sichuan:</bold> 2♂♂3♀♀, Zhon<!--PageBreak-->gxian, <named-content xmlns:xlink="http://www.w3.org/1999/xlink" content-type="dwc:verbatimCoordinates" xlink:type="simple">30°18.78'N, 107°59.80'E</named-content> , ca 360m, 24.viii.1989, Ren SX leg.; 1♂1♀, Kaixian, <named-content xmlns:xlink="http://www.w3.org/1999/xlink" content-type="dwc:verbatimCoordinates" xlink:type="simple">31°9.55'N, 108°24.26'E</named-content> , ca 330m, 25.vi.1989, Ren SX leg.; 3♂♂4♀♀, Jiulidi, <named-content xmlns:xlink="http://www.w3.org/1999/xlink" content-type="dwc:verbatimCoordinates" xlink:type="simple">30°42.80'N, 104°3.16'E</named-content> , ca 500m, 27.vi.1983, Pang XF leg.; 4♂♂4♀♀, Puge, <named-content xmlns:xlink="http://www.w3.org/1999/xlink" content-type="dwc:verbatimCoordinates" xlink:type="simple">27°35.32'N, 102°25.98'E</named-content> , ca 2000m, 15.ix.2007, Wang XM leg.; 10♂♂16♀♀, Pangzhihua, <named-content xmlns:xlink="http://www.w3.org/1999/xlink" content-type="dwc:verbatimCoordinates" xlink:type="simple">26°36.69'N, 101°35.35'E</named-content> , ca 1200m, 1400m, 16.ix.2007, Wang XM leg.; 1♂1♀, Miyi, <named-content xmlns:xlink="http://www.w3.org/1999/xlink" content-type="dwc:verbatimCoordinates" xlink:type="simple">26°50.01'N, 102°3.86'E</named-content> , ca 1150m, 30.ix.2000, Peng ZQ leg.; <bold>Zhejiang:</bold> 4♂♂6♀♀, Cixi, <named-content xmlns:xlink="http://www.w3.org/1999/xlink" content-type="dwc:verbatimCoordinates" xlink:type="simple">30°8.72'N, 121°18.91'E</named-content> , ca 70m, 18.x.1988, Yu GY leg.; <bold>Yunnan:</bold> 2♂♂2♀♀, Ailaoshan, Mountain, Jingdong, <named-content xmlns:xlink="http://www.w3.org/1999/xlink" content-type="dwc:verbatimCoordinates" xlink:type="simple">24°25.41'N, 101°3.80'E</named-content> , ca 2000m, 1.x.2006, Wang XM et al. leg.; 1♂, Yingjiang, <named-content xmlns:xlink="http://www.w3.org/1999/xlink" content-type="dwc:verbatimCoordinates" xlink:type="simple">24°36.53'N, 97°43.95'E</named-content> , ca 1500m, 20.ix.2006, Wang XM leg.</p></tp:treatment-sec><tp:treatment-sec sec-type="Distribution"><title>Distribution.</title><p>China (Anhui, Chongqing, Fujian, Guangdong, Guangxi, Guizhou, Hainan, Hubei, Hunan, Shanghai, Shaanxi, Sichuan, Taiwan, Zhejiang, Yunnan); Japan.</p></tp:treatment-sec><tp:treatment-sec><!--Section generated to contain objects referenced in tp:taxon-treatment.--><fig id="F1" position="float" orientation="portrait"><label>Figures 1–12.</label><caption><p> <bold>1–5, 7, 9–12.</bold> <italic><tp:taxon-name>Serangium japonicum</tp:taxon-name></italic> Chapin. <bold>1</bold> ventral view <bold>2</bold> frontal view <bold>3</bold> prothorax <bold>4</bold> mandible <bold>5</bold> antenna <bold>7</bold> maxilla <bold>9</bold> labium <bold>10</bold> abdomen <bold>11</bold> front leg <bold>12</bold> hind leg; <bold>6, 8</bold> <italic><tp:taxon-name>Serangium centrale</tp:taxon-name></italic>Wang &amp; Ren, sp. n. <bold>6</bold> antenna <bold>8</bold> maxilla. Scale bars: 0.1mm.</p></caption><graphic xmlns:xlink="http://www.w3.org/1999/xlink" xlink:href="ZooKeys-134-033-g001.jpg" position="float" orientation="portrait" xlink:type="simple"/></fig><fig id="F2" position="float" orientation="portrait"><label>Figures 13–18.</label><caption><p>Dorsal view.<bold>13</bold> <italic><tp:taxon-name>Serangium japonicum</tp:taxon-name></italic> Chapin <bold>14</bold> <italic><tp:taxon-name>Serangium clauseni</tp:taxon-name></italic>(Chapin) <bold>15</bold> <italic><tp:taxon-name>Serangium magnipunctatum</tp:taxon-name></italic>Wang &amp; Ren, sp. n. <bold>16</bold> <italic><tp:taxon-name>Serangium trimaculatum</tp:taxon-name></italic>Wang &amp; Ren, sp. n. <bold>17</bold> <italic><tp:taxon-name>Serangium centrale</tp:taxon-name></italic>Wang &amp; Ren, sp. n. <bold>18</bold> <italic><tp:taxon-name>Serangium leigongicus</tp:taxon-name></italic> Wang &amp; Ren, sp. n. Scale bars: 0.5mm.</p></caption><graphic xmlns:xlink="http://www.w3.org/1999/xlink" xlink:href="ZooKeys-134-033-g002.jpg" position="float" orientation="portrait" xlink:type="simple"/></fig><fig id="F4" position="float" orientation="portrait"><label>Figures 25–35.</label><caption><p> <bold>25–29.</bold> <italic><tp:taxon-name>Serangium japonicum</tp:taxon-name></italic> Chapin. <bold>25</bold> abdomen <bold>26–28</bold> male genitalia: <bold>26</bold> penis <bold>27</bold> tegmen, lateral view <bold>28</bold> tegmen, ventral view <bold>29</bold> female genitalia. <bold>30–35.</bold> <italic><tp:taxon-name>Serangium clauseni</tp:taxon-name></italic>(Chapin). <bold>30</bold> abdomen <bold>31–33</bold> male genitalia: <bold>31</bold> penis <bold>32</bold> tegmen, lateral view <bold>33</bold> tegmen, ventral view. <bold>34–35</bold> female genitalia: <bold>34</bold> spermatheca <bold>35</bold> ovipositor. Scale bars: 0.1mm.</p></caption><graphic xmlns:xlink="http://www.w3.org/1999/xlink" xlink:href="ZooKeys-134-033-g004.jpg" position="float" orientation="portrait" xlink:type="simple"/></fig><fig id="F10" position="float" orientation="portrait"><label>Figure 92.</label><caption><p> Distribution map. <italic><tp:taxon-name>Serangium japonicum</tp:taxon-name></italic> Chapin (▲); <italic><tp:taxon-name>Serangium clauseni</tp:taxon-name></italic> (Chapin) (●); <italic><tp:taxon-name>Serangium magnipunctatum</tp:taxon-name></italic> Wang &amp; Ren, sp. n. (■).</p></caption><graphic xmlns:xlink="http://www.w3.org/1999/xlink" xlink:href="ZooKeys-134-033-g010.jpg" position="float" orientation="portrait" xlink:type="simple"/></fig></tp:treatment-sec></tp:taxon-treatment>
