# Supplementary material for: A review of the genus Serangium Blackburn (Coleoptera, Coccinellidae) from China
Source: Zookeys. 2011 Oct 6;(134):33–63. doi: 10.3897/zookeys.134.1715 (PMC3229210; doi:10.3897/zookeys.134.1715)
Supplement: XML Treatment for Serangium clauseni [file zookeys.134.1715-treatment3.xml]

<!DOCTYPE tp:taxon-treatment
  PUBLIC "-//TaxonX//DTD Taxonomic Treatment Publishing DTD v0 20100105//EN" "tax-treatment-NSO.dtd">
<tp:taxon-treatment xmlns:tp="http://www.plazi.org/taxpub"><tp:treatment-meta><mixed-citation publication-type="journal"><person-group><name><surname>Wang</surname><given-names>Xing-Min</given-names></name><name><surname>Ren</surname><given-names>Shun-Xiang</given-names></name><name><surname>Chen</surname><given-names>Xiao-Sheng</given-names></name></person-group><article-title>A review of the genus 
                    <italic>Serangium</italic> Blackburn (Coleoptera, Coccinellidae) from China
                </article-title><source>Zookeys</source><day>6</day><month>10</month><year>2011</year><volume>2011</volume><issue>134</issue><fpage>33</fpage><lpage>63</lpage><pub-id pub-id-type="doi">10.3897/zookeys.134.1715</pub-id></mixed-citation></tp:treatment-meta><tp:nomenclature><tp:taxon-name>
                        <tp:taxon-name-part taxon-name-part-type="genus">Serangium</tp:taxon-name-part>
                        <tp:taxon-name-part taxon-name-part-type="species">clauseni</tp:taxon-name-part>
                    <object-id xmlns:xlink="http://www.w3.org/1999/xlink" xlink:type="simple">http://species-id.net/wiki/Serangium_clauseni</object-id>
                    </tp:taxon-name><tp:taxon-authority>(Chapin, 1940)</tp:taxon-authority><xref ref-type="fig" rid="F2">Figs 14</xref><xref ref-type="fig" rid="F4">30–35</xref><xref ref-type="fig" rid="F10">92</xref><tp:nomenclature-citation-list><tp:nomenclature-citation><tp:taxon-name>Catana clauseni</tp:taxon-name><comment>Chapin, 1940: 267; Miyatake, 1961b: 139; Ren et al., 2009: 36.</comment></tp:nomenclature-citation><tp:nomenclature-citation><tp:taxon-name>Serangium clauseni</tp:taxon-name><comment>: Ślipiński &amp; Burckhardt, 2006: 50.</comment></tp:nomenclature-citation></tp:nomenclature-citation-list></tp:nomenclature><tp:treatment-sec sec-type="Diagnosis"><title>Diagnosis.</title><p>This species can be identified by the unique dorsal color pattern and spatulately elongate terminal antenna segment (<xref ref-type="fig" rid="F2">Fig. 14</xref>). The male genitalia are similar to <italic><tp:taxon-name>Serangium japonicum</tp:taxon-name></italic>, but it can be distinguished from latter as follow: penis is stout (<xref ref-type="fig" rid="F4">Fig. 31</xref>), penid guide in ventral view wider than latter (<xref ref-type="fig" rid="F4">Fig. 33</xref>) and right paramere in lateral view is stout and 2/3 of penid guide (<xref ref-type="fig" rid="F4">Fig. 32</xref>).</p></tp:treatment-sec><tp:treatment-sec sec-type="Description"><title>Description.</title><p> TL: 1.95–2.24mm, TW: 1.66–1.98mm, TH: 0.89–1.15mm, TL/TW: 1.13–1.17; PL/PW: 0.44–0.47; EL/EW: 0.93–0.95.</p><p>Body minute, hemispherical, dorsum strongly convex, shiny and glabrous (<xref ref-type="fig" rid="F2">Fig. 14</xref>). Head orange to brown, pronotum reddish to dark brown, except light-colored anterior angles. Scutellum reddish to dark brown and ground color of elytra reddish to dark brown, with a large reniform spot on each elytron bright castaneous. Underside yellowish to reddish brown, except prosternum dark brown. Legs yellowish brown.</p><p>Head transverse and ventrally flattened, 0.41× elytral width (HW/EW=1: 2.45); punctures on frons moderated large, separated by 1.5–4.0 times their diameter, with short sparse setae; eyes moderately large and coarsely faceted, widest interocular distance 0.37× head width. Antenna 9-segmented, terminal segment large, spatulately elongate.</p><p>Pronotum short and strongly transverse, 0.68× elytral width (PW/EW=1: 1.46), sparsely covered in moderated large punctures associated with long sparse setae, punctures similar to those on head, separated by 2.0–6.0 times their diameter. Punctures on elytra very fine and sparse, smaller than those on pronotum, separated by 3.0–8.0<!--PageBreak--><!--PageBreak--> times their diameter, with a row of evenly spaced setae along margin. Prosternum shiny and glabrous, with sparse punctures and setae. Mesoventrite small, transverse, surface mat, weakly furrowed. Metaventrite shiny, basal half with distinctly median discrimen; punctures around median discrimen very large and dense, with short thick setae, and on other parts moderated large, sparse, separated by 2.0–5.0 times their diameter, with short sparse setae.</p><p>Male genitalia. Penis stout, strongly curved in whole length, apex narrowing and rounded, penis capsule indistinctly (<xref ref-type="fig" rid="F2">Fig. 31</xref>). Tegmen slender and strongly asymmetrical (<xref ref-type="fig" rid="F2">Figs 32–33</xref>). Penis guide in ventral view flattened and tongue-shape, slightly wider and shorter than <italic><tp:taxon-name>Serangium japonicum</tp:taxon-name></italic> (<xref ref-type="fig" rid="F2">Fig. 33</xref>). Left paramere in ventral view flat and short bearing a few long setae, and right piece short but distinctly projecting, bearing a few long setae. Penis guide in lateral view thin and straight, apex pointed. Right paramere in lateral view stout, about 2/3 of penis guide (<xref ref-type="fig" rid="F2">Fig. 32</xref>).</p><p>Female genitalia. Genital plate elongate triangular with a rounded apex, sparsely hairy on the apical portion, stylus rather long, bearing few setae (<xref ref-type="fig" rid="F2">Fig. 35</xref>). Spermatheca divided into two parts, one of which is somewhat globular with a feeble constriction and two small pinch-like projections, the other is tubular, becoming slightly more slender distally (<xref ref-type="fig" rid="F2">Fig. 34</xref>).</p></tp:treatment-sec><tp:treatment-sec sec-type="Specimens examined"><title>Specimens examined.</title><p> <bold>China, Hainan:</bold> 9♂♂23♀♀, Wuzhishan, <named-content xmlns:xlink="http://www.w3.org/1999/xlink" content-type="dwc:verbatimCoordinates" xlink:type="simple">18°47.07'N, 109°31.97'E</named-content> , ca 700m, 3.v.1996, Peng ZQ leg.; 4♂♂3♀♀, Wushi, <named-content xmlns:xlink="http://www.w3.org/1999/xlink" content-type="dwc:verbatimCoordinates" xlink:type="simple">19°8.99'N, 109°53.84'E</named-content> , ca 320m, 14.vii.1999, Peng ZQ leg.</p></tp:treatment-sec><tp:treatment-sec sec-type="Distribution"><title>Distribution.</title><p>China (Hainan).</p></tp:treatment-sec><tp:treatment-sec><!--Section generated to contain objects referenced in tp:taxon-treatment.--><fig id="F2" position="float" orientation="portrait"><label>Figures 13–18.</label><caption><p>Dorsal view.<bold>13</bold> <italic><tp:taxon-name>Serangium japonicum</tp:taxon-name></italic> Chapin <bold>14</bold> <italic><tp:taxon-name>Serangium clauseni</tp:taxon-name></italic>(Chapin) <bold>15</bold> <italic><tp:taxon-name>Serangium magnipunctatum</tp:taxon-name></italic>Wang &amp; Ren, sp. n. <bold>16</bold> <italic><tp:taxon-name>Serangium trimaculatum</tp:taxon-name></italic>Wang &amp; Ren, sp. n. <bold>17</bold> <italic><tp:taxon-name>Serangium centrale</tp:taxon-name></italic>Wang &amp; Ren, sp. n. <bold>18</bold> <italic><tp:taxon-name>Serangium leigongicus</tp:taxon-name></italic> Wang &amp; Ren, sp. n. Scale bars: 0.5mm.</p></caption><graphic xmlns:xlink="http://www.w3.org/1999/xlink" xlink:href="ZooKeys-134-033-g002.jpg" position="float" orientation="portrait" xlink:type="simple"/></fig><fig id="F4" position="float" orientation="portrait"><label>Figures 25–35.</label><caption><p> <bold>25–29.</bold> <italic><tp:taxon-name>Serangium japonicum</tp:taxon-name></italic> Chapin. <bold>25</bold> abdomen <bold>26–28</bold> male genitalia: <bold>26</bold> penis <bold>27</bold> tegmen, lateral view <bold>28</bold> tegmen, ventral view <bold>29</bold> female genitalia. <bold>30–35.</bold> <italic><tp:taxon-name>Serangium clauseni</tp:taxon-name></italic>(Chapin). <bold>30</bold> abdomen <bold>31–33</bold> male genitalia: <bold>31</bold> penis <bold>32</bold> tegmen, lateral view <bold>33</bold> tegmen, ventral view. <bold>34–35</bold> female genitalia: <bold>34</bold> spermatheca <bold>35</bold> ovipositor. Scale bars: 0.1mm.</p></caption><graphic xmlns:xlink="http://www.w3.org/1999/xlink" xlink:href="ZooKeys-134-033-g004.jpg" position="float" orientation="portrait" xlink:type="simple"/></fig><fig id="F10" position="float" orientation="portrait"><label>Figure 92.</label><caption><p> Distribution map. <italic><tp:taxon-name>Serangium japonicum</tp:taxon-name></italic> Chapin (▲); <italic><tp:taxon-name>Serangium clauseni</tp:taxon-name></italic> (Chapin) (●); <italic><tp:taxon-name>Serangium magnipunctatum</tp:taxon-name></italic> Wang &amp; Ren, sp. n. (■).</p></caption><graphic xmlns:xlink="http://www.w3.org/1999/xlink" xlink:href="ZooKeys-134-033-g010.jpg" position="float" orientation="portrait" xlink:type="simple"/></fig></tp:treatment-sec></tp:taxon-treatment>
