# Supplementary material for: A review of the genus Serangium Blackburn (Coleoptera, Coccinellidae) from China
Source: Zookeys. 2011 Oct 6;(134):33–63. doi: 10.3897/zookeys.134.1715 (PMC3229210; doi:10.3897/zookeys.134.1715)
Supplement: XML Treatment for Serangium magnipunctatum [file zookeys.134.1715-treatment4.xml]

<!DOCTYPE tp:taxon-treatment
  PUBLIC "-//TaxonX//DTD Taxonomic Treatment Publishing DTD v0 20100105//EN" "tax-treatment-NSO.dtd">
<tp:taxon-treatment xmlns:tp="http://www.plazi.org/taxpub"><tp:treatment-meta><mixed-citation publication-type="journal"><person-group><name><surname>Wang</surname><given-names>Xing-Min</given-names></name><name><surname>Ren</surname><given-names>Shun-Xiang</given-names></name><name><surname>Chen</surname><given-names>Xiao-Sheng</given-names></name></person-group><article-title>A review of the genus 
                    <italic>Serangium</italic> Blackburn (Coleoptera, Coccinellidae) from China
                </article-title><source>Zookeys</source><day>6</day><month>10</month><year>2011</year><volume>2011</volume><issue>134</issue><fpage>33</fpage><lpage>63</lpage><pub-id pub-id-type="doi">10.3897/zookeys.134.1715</pub-id></mixed-citation></tp:treatment-meta><tp:nomenclature><tp:taxon-name>
                        <tp:taxon-name-part taxon-name-part-type="genus">Serangium</tp:taxon-name-part>
                        <tp:taxon-name-part taxon-name-part-type="species">magnipunctatum</tp:taxon-name-part>
                    <object-id xmlns:xlink="http://www.w3.org/1999/xlink" xlink:type="simple">urn:lsid:zoobank.org:act:7F91655E-BBB2-4219-BAAD-7680A9E0BDE6</object-id>
                    <object-id xmlns:xlink="http://www.w3.org/1999/xlink" xlink:type="simple">http://species-id.net/wiki/Serangium_magnipunctatum</object-id>
                    </tp:taxon-name><tp:taxon-authority>Wang &amp; Ren</tp:taxon-authority><tp:taxon-status xmlns:xlink="http://www.w3.org/1999/xlink" xlink:type="simple">sp. n.</tp:taxon-status><xref ref-type="fig" rid="F2">Figs 15</xref><xref ref-type="fig" rid="F5">36–41</xref><xref ref-type="fig" rid="F10">92</xref></tp:nomenclature><tp:treatment-sec sec-type="Diagnosis"><title>Diagnosis.</title><p>This species is similar to <italic><tp:taxon-name>Serangium clauseni</tp:taxon-name></italic> in general appearance and male genitalia, from which it differs in its dorsal color pattern, elytra with a few large inner punctures at basal margins and along elytral suture (<xref ref-type="fig" rid="F2">Fig. 15</xref>). The male genitalia are also diagnostic: penis is slightly thinner than <italic><tp:taxon-name>Serangium clauseni</tp:taxon-name></italic> (<xref ref-type="fig" rid="F4">Figs 31</xref>, <xref ref-type="fig" rid="F5">37</xref>), paramere about 1/3 of penis guide which is 2/3 in <italic><tp:taxon-name>Serangium clauseni</tp:taxon-name></italic> (<xref ref-type="fig" rid="F4">Figs 32</xref>, <xref ref-type="fig" rid="F5">39</xref>).</p></tp:treatment-sec><tp:treatment-sec sec-type="Description"><title>Description.</title><p> TL: 2.09–2.18mm, TW: 1.75–1.85mm, TH: 1.02–1.05mm, TL/TW: 1.18–1.20; PL/PW: 0.47–0.49; EL/EW: 0.96.</p><p>Body minute, hemispherical, dorsum strongly convex, glabrous (<xref ref-type="fig" rid="F2">Fig. 15</xref>). Head yellow, pronotum reddish brown to black, except light-colored anterior angles and basal margin. Scutellum reddish brown to black. Elytra red to black, sometimes elytra black with median part red. Underside reddish brown and legs yellow.</p><p>Head transverse and ventrally flattened, 0.42× elytral width (HW/EW=1: 2.41); punctures on frons fine and conspicuous, separated by 1.5–5.0 times their diameter, with short sparse setae; eyes moderately large and coarsely faceted, widest interocular <!--PageBreak-->distance 0.45× head width. Antenna 9-segmented, terminal segment large, spatulately elongate.</p><p>Pronotum short and strongly transverse, 0.72× elytral width (PW/EW=1: 1.39), sparsely covered in fine punctures associated with long sparse setae, punctures smaller than those on head, separated by 2.0–4.0 times their diameter. Elytra with a few large inner punctures at basal margins and two rows of large punctures along elytral suture. Pro- and mesoventrites mat and weakly furrowed, with short sparse setae. Metaventrite shiny and glabrous, basal half with distinctly median discrimen; punctures around median discrimen large and dense, with short thick setae.</p><p>Male genitalia. Penis strongly curved in whole length, apex shortly narrowing and rounded, penis capsule indistinctly (<xref ref-type="fig" rid="F5">Fig. 37</xref>). Tegmen rather slender and strongly asymmetrical (<xref ref-type="fig" rid="F5">Figs 38–39</xref>). Penis guide in ventral view flattened and tongue-shape (<xref ref-type="fig" rid="F5">Fig. 39</xref>). Left paramere in ventral view very short bearing a few long setae, and right piece short and stout, distinctly projecting, bearing a few long setae (<xref ref-type="fig" rid="F5">Fig. 39</xref>). Penis guide in lateral view thin and straight, apex pointed. Right paramere in lateral view short, about 1/3 of penis guide (<xref ref-type="fig" rid="F5">Fig. 38</xref>).</p><p>Female genitalia. Genital plate elongate triangular with a rounded apex, sparsely hairy on the apical portion, stylus long, bearing few setae (<xref ref-type="fig" rid="F5">Fig. 41</xref>). Spermatheca divided into two parts, one of which is somewhat globular with a feeble constriction and two small pinch-like projections, the other is tubular, becoming slightly more slender distally (<xref ref-type="fig" rid="F5">Fig. 40</xref>).</p></tp:treatment-sec><tp:treatment-sec sec-type="Type materials"><title>Type materials.</title><p> <bold>Holotype:</bold> 1♂, <bold>China, Yunnan:</bold> Jiluoshan, Xishuangbanna, <named-content xmlns:xlink="http://www.w3.org/1999/xlink" content-type="dwc:verbatimCoordinates" xlink:type="simple">21°58.78'N, 101°7.79'E</named-content> , ca 1020m, 28.iv.2008, Wang XM leg. (SCAU). <bold>Paratypes</bold> (19): Guangxi: 1♂, Guilongshan, Napo, <named-content xmlns:xlink="http://www.w3.org/1999/xlink" content-type="dwc:verbatimCoordinates" xlink:type="simple">23°21.63'N, 105°41.74'E</named-content> , ca 880m, 4.viii.2005, Wang XM leg. (SCAU); <bold>Yunnan:</bold> 2♀♀, Mengxing, Mengla, <named-content xmlns:xlink="http://www.w3.org/1999/xlink" content-type="dwc:verbatimCoordinates" xlink:type="simple">21°52.63'N, 101°27.07'E</named-content> , ca 690m, 1000m, 13.v.2008, Wang XM leg. (SCAU); 4♂♂12♀♀, Lincang, <named-content xmlns:xlink="http://www.w3.org/1999/xlink" content-type="dwc:verbatimCoordinates" xlink:type="simple">23°52.56'N, 100°5.88'E</named-content> , ca 1460m, 27.viii.2005, Wang XM et al. leg. (2♂♂6♀♀ SCAU, 2♂♂6♀♀ IOZ).</p></tp:treatment-sec><tp:treatment-sec sec-type="Distribution"><title>Distribution.</title><p>China (Guangxi, Yunnan).</p></tp:treatment-sec><tp:treatment-sec sec-type="Etymology"><title>Etymology.</title><p>The specific epithet is formed from the Latin adjective <italic>magnus</italic> and <italic>punctatus</italic>, referring to elytra with large inside punctures.</p></tp:treatment-sec><tp:treatment-sec><!--Section generated to contain objects referenced in tp:taxon-treatment.--><fig id="F2" position="float" orientation="portrait"><label>Figures 13–18.</label><caption><p>Dorsal view.<bold>13</bold> <italic><tp:taxon-name>Serangium japonicum</tp:taxon-name></italic> Chapin <bold>14</bold> <italic><tp:taxon-name>Serangium clauseni</tp:taxon-name></italic>(Chapin) <bold>15</bold> <italic><tp:taxon-name>Serangium magnipunctatum</tp:taxon-name></italic>Wang &amp; Ren, sp. n. <bold>16</bold> <italic><tp:taxon-name>Serangium trimaculatum</tp:taxon-name></italic>Wang &amp; Ren, sp. n. <bold>17</bold> <italic><tp:taxon-name>Serangium centrale</tp:taxon-name></italic>Wang &amp; Ren, sp. n. <bold>18</bold> <italic><tp:taxon-name>Serangium leigongicus</tp:taxon-name></italic> Wang &amp; Ren, sp. n. Scale bars: 0.5mm.</p></caption><graphic xmlns:xlink="http://www.w3.org/1999/xlink" xlink:href="ZooKeys-134-033-g002.jpg" position="float" orientation="portrait" xlink:type="simple"/></fig><fig id="F5" position="float" orientation="portrait"><label>Figures 36–45.</label><caption><p> <bold>36–41.</bold> <italic><tp:taxon-name>Serangium magnipunctatum</tp:taxon-name></italic> Wang &amp; Ren, sp. n. <bold>36</bold> abdomen. <bold>37–39</bold> male genitalia: <bold>37</bold> penis <bold>38</bold> tegmen, lateral view <bold>39</bold> tegmen, ventral view. <bold>40–41</bold> female genitalia: <bold>40</bold> spermatheca <bold>41</bold> ovipositor. <bold>42–45.</bold> <italic><tp:taxon-name>Serangium trimaculatum</tp:taxon-name></italic>Wang &amp; Ren, sp. n. <bold>42</bold> abdomen. <bold>43–45</bold> male genitalia: <bold>43</bold> penis <bold>44</bold> tegmen, lateral view <bold>45</bold> tegmen, ventral view. Scale bars: 0.1mm.</p></caption><graphic xmlns:xlink="http://www.w3.org/1999/xlink" xlink:href="ZooKeys-134-033-g005.jpg" position="float" orientation="portrait" xlink:type="simple"/></fig><fig id="F10" position="float" orientation="portrait"><label>Figure 92.</label><caption><p> Distribution map. <italic><tp:taxon-name>Serangium japonicum</tp:taxon-name></italic> Chapin (▲); <italic><tp:taxon-name>Serangium clauseni</tp:taxon-name></italic> (Chapin) (●); <italic><tp:taxon-name>Serangium magnipunctatum</tp:taxon-name></italic> Wang &amp; Ren, sp. n. (■).</p></caption><graphic xmlns:xlink="http://www.w3.org/1999/xlink" xlink:href="ZooKeys-134-033-g010.jpg" position="float" orientation="portrait" xlink:type="simple"/></fig><fig id="F4" position="float" orientation="portrait"><label>Figures 25–35.</label><caption><p> <bold>25–29.</bold> <italic><tp:taxon-name>Serangium japonicum</tp:taxon-name></italic> Chapin. <bold>25</bold> abdomen <bold>26–28</bold> male genitalia: <bold>26</bold> penis <bold>27</bold> tegmen, lateral view <bold>28</bold> tegmen, ventral view <bold>29</bold> female genitalia. <bold>30–35.</bold> <italic><tp:taxon-name>Serangium clauseni</tp:taxon-name></italic>(Chapin). <bold>30</bold> abdomen <bold>31–33</bold> male genitalia: <bold>31</bold> penis <bold>32</bold> tegmen, lateral view <bold>33</bold> tegmen, ventral view. <bold>34–35</bold> female genitalia: <bold>34</bold> spermatheca <bold>35</bold> ovipositor. Scale bars: 0.1mm.</p></caption><graphic xmlns:xlink="http://www.w3.org/1999/xlink" xlink:href="ZooKeys-134-033-g004.jpg" position="float" orientation="portrait" xlink:type="simple"/></fig></tp:treatment-sec></tp:taxon-treatment>
