# Supplementary material for: A review of the genus Serangium Blackburn (Coleoptera, Coccinellidae) from China
Source: Zookeys. 2011 Oct 6;(134):33–63. doi: 10.3897/zookeys.134.1715 (PMC3229210; doi:10.3897/zookeys.134.1715)
Supplement: XML Treatment for Serangium trimaculatum [file zookeys.134.1715-treatment5.xml]

<!DOCTYPE tp:taxon-treatment
  PUBLIC "-//TaxonX//DTD Taxonomic Treatment Publishing DTD v0 20100105//EN" "tax-treatment-NSO.dtd">
<tp:taxon-treatment xmlns:tp="http://www.plazi.org/taxpub"><tp:treatment-meta><mixed-citation publication-type="journal"><person-group><name><surname>Wang</surname><given-names>Xing-Min</given-names></name><name><surname>Ren</surname><given-names>Shun-Xiang</given-names></name><name><surname>Chen</surname><given-names>Xiao-Sheng</given-names></name></person-group><article-title>A review of the genus 
                    <italic>Serangium</italic> Blackburn (Coleoptera, Coccinellidae) from China
                </article-title><source>Zookeys</source><day>6</day><month>10</month><year>2011</year><volume>2011</volume><issue>134</issue><fpage>33</fpage><lpage>63</lpage><pub-id pub-id-type="doi">10.3897/zookeys.134.1715</pub-id></mixed-citation></tp:treatment-meta><tp:nomenclature><tp:taxon-name>
                        <tp:taxon-name-part taxon-name-part-type="genus">Serangium</tp:taxon-name-part>
                        <tp:taxon-name-part taxon-name-part-type="species">trimaculatum</tp:taxon-name-part>
                    <object-id xmlns:xlink="http://www.w3.org/1999/xlink" xlink:type="simple">urn:lsid:zoobank.org:act:4E8202EC-9D22-4B90-B72C-7D66DC77897A</object-id>
                    <object-id xmlns:xlink="http://www.w3.org/1999/xlink" xlink:type="simple">http://species-id.net/wiki/Serangium_trimaculatum</object-id>
                    </tp:taxon-name><tp:taxon-authority>Wang &amp; Ren</tp:taxon-authority><tp:taxon-status xmlns:xlink="http://www.w3.org/1999/xlink" xlink:type="simple">sp. n.</tp:taxon-status><xref ref-type="fig" rid="F2">Figs 16</xref><xref ref-type="fig" rid="F5">42–45</xref><xref ref-type="fig" rid="F11">93</xref></tp:nomenclature><tp:treatment-sec sec-type="Diagnosis"><title>Diagnosis.</title><p>This is a very distinctive species having three black spots on the elytra (<xref ref-type="fig" rid="F2">Fig. 16</xref>). The male genitalia are similar to <italic><tp:taxon-name>Serangium punctum</tp:taxon-name></italic>, but can be distinguished from latter by long left paramere and apexof penis guide (<xref ref-type="fig" rid="F5">Figs 44–45</xref>).</p></tp:treatment-sec><tp:treatment-sec sec-type="Description"><title>Description.</title><p> TL: 2.09–2.21mm, TW: 1.75–1.88mm, TH: 0.79–0.89mm, TL/TW: 1.18–1.20; PL/PW: 0.43–0.47; EL/EW: 0.89–0.93.<!--PageBreak--></p><p>Body minute, hemispherical, dorsum strongly convex, shiny and glabrous (<xref ref-type="fig" rid="F2">Fig. 16</xref>). Head orange, pronotum and scutellum orange. Elytra orange, with three black spots: two on the center of elytra and one on the middle of suture. Underside yellowish brown, except pro-, meso- and metaventrites black. Legs yellowish brown.</p><p>Head transverse and ventrally flattened, 0.38× elytral width (HW/EW=1: 2.65); punctures on frons moderated large, separated by 0.5–1.5 times their diameter, with long sparse setae; eyes moderately large and coarsely faceted, widest interocular distance 0.58× head width. Antenna 9-segmented, terminal segment large, elongate oval and flat, apex angular.</p><p>Pronotum short and strongly transverse, 0.70× elytral width (PW/EW=1: 1.43), sparsely covered in fine punctures associated with long sparse setae, punctures smaller than those on head, separated by 1.5–4.0 times their diameter. Punctures on elytra very fine and sparse, similar to those on pronotum, with a row of evenly spaced setae along margin. Prosternum glabrous, punctures fine and sparse, separated by 2.0–3.0 times their diameter, with a few short setae. Mesoventrite small, transverse, surface shiny and impunctate. Metaventrite shiny, basal half with distinctly median discrimen; punctures inconspicuous, with short sparse setae.</p><p>Male genitalia. Penis long and slender, strongly curved in whole length, apical half of siphon strongly narrowing apical, and apex very thin and sharply pointed, penis capsule broadening basally and with a distinct inner process (<xref ref-type="fig" rid="F5">Fig. 43</xref>). Tegmen strongly asymmetrical and extremely complicate (<xref ref-type="fig" rid="F5">Figs 44–45</xref>). Penis guide moderatedly elongate, with a finger-like apex, a small prominence at right side near the apex, bearing many distinct hairs dorsally (<xref ref-type="fig" rid="F5">Fig. 45</xref>). Right lateral lobe of tegmen short, bearing dense setae. Left lateral lobe of tegmen relatively long, rounded apical without any setae (<xref ref-type="fig" rid="F5">Fig. 45</xref>). Basal piece of tegmen with a long process.</p><p>Female genitalia. Unknown.</p></tp:treatment-sec><tp:treatment-sec sec-type="Type materials"><title>Type materials.</title><p> <bold>Holotype:</bold> 1♂, <bold>China, Sichuan:</bold> Heizhugou Forest Park, Ebian, <named-content xmlns:xlink="http://www.w3.org/1999/xlink" content-type="dwc:verbatimCoordinates" xlink:type="simple">29°2.51'N, 103°0.34'E</named-content> , ca 1900m, 22.ix.2007, Wang XM leg. (SCAU). <bold>Paratypes</bold> (1): Yunnan: 1♂, Heiwadi Town, Gongshan, <named-content xmlns:xlink="http://www.w3.org/1999/xlink" content-type="dwc:verbatimCoordinates" xlink:type="simple">27°46.48'N, 98°36.16'E</named-content> , ca 2020m, 19.vii.2010, Wang XM leg. (SCAU).</p></tp:treatment-sec><tp:treatment-sec sec-type="Distribution"><title>Distribution.</title><p>China (Sichuan, Yunnan).</p></tp:treatment-sec><tp:treatment-sec sec-type="Etymology"><title>Etymology.</title><p>The specific epithet formed from the Latin prefixion <italic>tri-</italic> and noun <italic>macula</italic> referring to elytra with three spots.</p></tp:treatment-sec><tp:treatment-sec><!--Section generated to contain objects referenced in tp:taxon-treatment.--><fig id="F2" position="float" orientation="portrait"><label>Figures 13–18.</label><caption><p>Dorsal view.<bold>13</bold> <italic><tp:taxon-name>Serangium japonicum</tp:taxon-name></italic> Chapin <bold>14</bold> <italic><tp:taxon-name>Serangium clauseni</tp:taxon-name></italic>(Chapin) <bold>15</bold> <italic><tp:taxon-name>Serangium magnipunctatum</tp:taxon-name></italic>Wang &amp; Ren, sp. n. <bold>16</bold> <italic><tp:taxon-name>Serangium trimaculatum</tp:taxon-name></italic>Wang &amp; Ren, sp. n. <bold>17</bold> <italic><tp:taxon-name>Serangium centrale</tp:taxon-name></italic>Wang &amp; Ren, sp. n. <bold>18</bold> <italic><tp:taxon-name>Serangium leigongicus</tp:taxon-name></italic> Wang &amp; Ren, sp. n. Scale bars: 0.5mm.</p></caption><graphic xmlns:xlink="http://www.w3.org/1999/xlink" xlink:href="ZooKeys-134-033-g002.jpg" position="float" orientation="portrait" xlink:type="simple"/></fig><fig id="F5" position="float" orientation="portrait"><label>Figures 36–45.</label><caption><p> <bold>36–41.</bold> <italic><tp:taxon-name>Serangium magnipunctatum</tp:taxon-name></italic> Wang &amp; Ren, sp. n. <bold>36</bold> abdomen. <bold>37–39</bold> male genitalia: <bold>37</bold> penis <bold>38</bold> tegmen, lateral view <bold>39</bold> tegmen, ventral view. <bold>40–41</bold> female genitalia: <bold>40</bold> spermatheca <bold>41</bold> ovipositor. <bold>42–45.</bold> <italic><tp:taxon-name>Serangium trimaculatum</tp:taxon-name></italic>Wang &amp; Ren, sp. n. <bold>42</bold> abdomen. <bold>43–45</bold> male genitalia: <bold>43</bold> penis <bold>44</bold> tegmen, lateral view <bold>45</bold> tegmen, ventral view. Scale bars: 0.1mm.</p></caption><graphic xmlns:xlink="http://www.w3.org/1999/xlink" xlink:href="ZooKeys-134-033-g005.jpg" position="float" orientation="portrait" xlink:type="simple"/></fig><fig id="F11" position="float" orientation="portrait"><label>Figure 93.</label><caption><p>Distribution map. <italic><tp:taxon-name>Serangium trimaculatum</tp:taxon-name></italic>Wang &amp; Ren, sp. n. (▲); <italic><tp:taxon-name>Serangium centrale</tp:taxon-name></italic> Wang &amp; Ren, sp. n. (●); <italic><tp:taxon-name>Serangium leigongicus</tp:taxon-name></italic> Wang &amp; Ren, sp. n. (■).</p></caption><graphic xmlns:xlink="http://www.w3.org/1999/xlink" xlink:href="ZooKeys-134-033-g011.jpg" position="float" orientation="portrait" xlink:type="simple"/></fig></tp:treatment-sec></tp:taxon-treatment>
