# Supplementary material for: A review of the genus Serangium Blackburn (Coleoptera, Coccinellidae) from China
Source: Zookeys. 2011 Oct 6;(134):33–63. doi: 10.3897/zookeys.134.1715 (PMC3229210; doi:10.3897/zookeys.134.1715)
Supplement: XML Treatment for Serangium centrale [file zookeys.134.1715-treatment6.xml]

<!DOCTYPE tp:taxon-treatment
  PUBLIC "-//TaxonX//DTD Taxonomic Treatment Publishing DTD v0 20100105//EN" "tax-treatment-NSO.dtd">
<tp:taxon-treatment xmlns:tp="http://www.plazi.org/taxpub"><tp:treatment-meta><mixed-citation publication-type="journal"><person-group><name><surname>Wang</surname><given-names>Xing-Min</given-names></name><name><surname>Ren</surname><given-names>Shun-Xiang</given-names></name><name><surname>Chen</surname><given-names>Xiao-Sheng</given-names></name></person-group><article-title>A review of the genus 
                    <italic>Serangium</italic> Blackburn (Coleoptera, Coccinellidae) from China
                </article-title><source>Zookeys</source><day>6</day><month>10</month><year>2011</year><volume>2011</volume><issue>134</issue><fpage>33</fpage><lpage>63</lpage><pub-id pub-id-type="doi">10.3897/zookeys.134.1715</pub-id></mixed-citation></tp:treatment-meta><tp:nomenclature><tp:taxon-name>
                        <tp:taxon-name-part taxon-name-part-type="genus">Serangium</tp:taxon-name-part>
                        <tp:taxon-name-part taxon-name-part-type="species">centrale</tp:taxon-name-part>
                    <object-id xmlns:xlink="http://www.w3.org/1999/xlink" xlink:type="simple">urn:lsid:zoobank.org:act:A81A7070-E1BB-46EF-AEA0-E729F5C0D775</object-id>
                    <object-id xmlns:xlink="http://www.w3.org/1999/xlink" xlink:type="simple">http://species-id.net/wiki/Serangium_centrale</object-id>
                    </tp:taxon-name><tp:taxon-authority>Wang &amp; Ren</tp:taxon-authority><tp:taxon-status xmlns:xlink="http://www.w3.org/1999/xlink" xlink:type="simple">sp. n.</tp:taxon-status><xref ref-type="fig" rid="F1">Figs 6, 8</xref><xref ref-type="fig" rid="F2">17</xref><xref ref-type="fig" rid="F6">46–51</xref><xref ref-type="fig" rid="F11">93</xref></tp:nomenclature><tp:treatment-sec sec-type="Diagnosis"><title>Diagnosis.</title><p>This species is similar to <italic><tp:taxon-name>Serangium magnipunctatum</tp:taxon-name></italic> in general appearance, but it is easily distinguished from the latter by sharply pointed penis apex and extremely com<!--PageBreak-->plex tegmen (<xref ref-type="fig" rid="F5">Figs 37–39</xref>, <xref ref-type="fig" rid="F6">47–49</xref>). The male genitalia are similar to S. trimaculatum, but can be distinguished from latter by the shorter left paramere and the apex of penis guide (<xref ref-type="fig" rid="F5">Figs 44–45</xref>, <xref ref-type="fig" rid="F6">48–49</xref>).</p></tp:treatment-sec><tp:treatment-sec sec-type="Description"><title>Description.</title><p> TL: 2.08–2.27mm, TW: 1.88–1.98mm, TH: 1.09–1.15mm, TL/TW: 1.11–1.15; PL/PW: 0.51–0.52; EL/EW: 0.82–0.92.</p><p>Body minute, hemispherical, dorsum strongly convex, shiny and glabrous (<xref ref-type="fig" rid="F2">Fig. 17</xref>). Head yellowish brown, pronotum reddish brown, scutellum dark brown. Elytra reddish brown, with a castaneous area in the middle of suture. Underside yellowish brown, legs yellowish brown.</p><p>Head transverse and ventrally flattened, 0.43× elytral width (HW/EW=1: 2.31); punctures on frons large, separated by 0.2–0.8 times their diameter, with sparse setae; eyes moderately large and coarsely faceted, widest interocular distance 0.54× head width. Antenna 9-segmented, terminal segment large, elongate oval and flat, apex angular (<xref ref-type="fig" rid="F1">Fig. 6</xref>).</p><p>Pronotum short and strongly transverse, 0.70× elytral width (PW/EW=1: 1.43), densely covered in moderated large punctures associated with long dense setae, punctures slightly smaller than those on head, separated by 0.5–1.5 times their diameter. Punctures on elytra fine and sparse, smaller than those on pronotum, separated by 2.0–4.0 times their diameter, with a few large inside punctures at basal margins and two row of large inner punctures along elytral suture. Prosternum mat, with long dense setae. Mesoventrite small, transverse, surface mat weakly furrowed and impunctate. Metaventrite shiny and glabrous, basal half with inconspicuous median discrimen; punctures fine and sparse, separated by 2.0–4.0 times their diameter.</p><p>Male genitalia. Penis long and slender, strongly curved in whole length, apical half of siphon strongly narrowing apical, and apex very thin and sharply pointed, penis capsule broadening basally and without distinct inner and outer processes (<xref ref-type="fig" rid="F6">Fig. 47</xref>). Tegmen strongly asymmetrical and extremely complicate (<xref ref-type="fig" rid="F6">Figs 48–49</xref>). Penis guide relatively short with a distinctly pointed apex, a small gap at right side and a prominence at left side near the apex, bearing a tuft of setae (<xref ref-type="fig" rid="F6">Fig. 49</xref>). Right lateral lobe of tegmen relatively short and wide, bearing a tuft of setae. Left lateral lobe of tegmen slightly longer and narrower than right, without any hairs (<xref ref-type="fig" rid="F6">Fig. 49</xref>). Basal piece of tegmen with a long process.</p><p>Female genitalia. Genital plate elongate triangular, apical part of the plate narrow and parallel-sided with a rouned apex, stylus of the genital plate very elongate with a few long setae at its apex (<xref ref-type="fig" rid="F6">Fig. 51</xref>). Spermatheca divided into two globular parts, each with a small pinch-like projection (<xref ref-type="fig" rid="F6">Fig. 50</xref>).</p></tp:treatment-sec><tp:treatment-sec sec-type="Type materials"><title>Type materials.</title><p> <bold>Holotype</bold>: 1♂, <bold>China, Yunnan:</bold> Dadugang, Puer, <named-content xmlns:xlink="http://www.w3.org/1999/xlink" content-type="dwc:verbatimCoordinates" xlink:type="simple">22°22.35'N, 100°56.68'E</named-content> , ca 950m, 26.iv.2008, Wang XM leg. (SCAU). <bold>Paratypes</bold> (2): 1♂1♀, same data as holotype (SCAU).</p></tp:treatment-sec><tp:treatment-sec sec-type="Distribution"><title>Distribution.</title><p>China (Yunnan).</p></tp:treatment-sec><tp:treatment-sec sec-type="Etymology"><title>Etymology.</title><p>The specific epithet formed from the Latin adjective <italic>centrale</italic> referring to elytra with a central dark spot.<!--PageBreak--></p></tp:treatment-sec><tp:treatment-sec><!--Section generated to contain objects referenced in tp:taxon-treatment.--><fig id="F1" position="float" orientation="portrait"><label>Figures 1–12.</label><caption><p> <bold>1–5, 7, 9–12.</bold> <italic><tp:taxon-name>Serangium japonicum</tp:taxon-name></italic> Chapin. <bold>1</bold> ventral view <bold>2</bold> frontal view <bold>3</bold> prothorax <bold>4</bold> mandible <bold>5</bold> antenna <bold>7</bold> maxilla <bold>9</bold> labium <bold>10</bold> abdomen <bold>11</bold> front leg <bold>12</bold> hind leg; <bold>6, 8</bold> <italic><tp:taxon-name>Serangium centrale</tp:taxon-name></italic>Wang &amp; Ren, sp. n. <bold>6</bold> antenna <bold>8</bold> maxilla. Scale bars: 0.1mm.</p></caption><graphic xmlns:xlink="http://www.w3.org/1999/xlink" xlink:href="ZooKeys-134-033-g001.jpg" position="float" orientation="portrait" xlink:type="simple"/></fig><fig id="F2" position="float" orientation="portrait"><label>Figures 13–18.</label><caption><p>Dorsal view.<bold>13</bold> <italic><tp:taxon-name>Serangium japonicum</tp:taxon-name></italic> Chapin <bold>14</bold> <italic><tp:taxon-name>Serangium clauseni</tp:taxon-name></italic>(Chapin) <bold>15</bold> <italic><tp:taxon-name>Serangium magnipunctatum</tp:taxon-name></italic>Wang &amp; Ren, sp. n. <bold>16</bold> <italic><tp:taxon-name>Serangium trimaculatum</tp:taxon-name></italic>Wang &amp; Ren, sp. n. <bold>17</bold> <italic><tp:taxon-name>Serangium centrale</tp:taxon-name></italic>Wang &amp; Ren, sp. n. <bold>18</bold> <italic><tp:taxon-name>Serangium leigongicus</tp:taxon-name></italic> Wang &amp; Ren, sp. n. Scale bars: 0.5mm.</p></caption><graphic xmlns:xlink="http://www.w3.org/1999/xlink" xlink:href="ZooKeys-134-033-g002.jpg" position="float" orientation="portrait" xlink:type="simple"/></fig><fig id="F6" position="float" orientation="portrait"><label>Figures 46–55.</label><caption><p> <bold>46–51.</bold> <italic><tp:taxon-name>Serangium centrale</tp:taxon-name></italic>Wang &amp; Ren, sp. n. <bold>46</bold> abdomen. <bold>47–49</bold> male genitalia: <bold>47</bold> penis <bold>48</bold> tegmen, lateral view <bold>49</bold> tegmen, ventral view. <bold>50–51</bold> female genitalia: <bold>50</bold> spermatheca <bold>51</bold> ovipositor. <bold>52–55.</bold> <italic><tp:taxon-name>Serangium leigongicus</tp:taxon-name></italic> Wang &amp; Ren, sp. n. <bold>52</bold> abdomen. <bold>53–55</bold> male genitalia: <bold>53</bold> penis <bold>54</bold> tegmen, lateral view <bold>55</bold> tegmen, ventral view. Scale bars: 0.1mm.</p></caption><graphic xmlns:xlink="http://www.w3.org/1999/xlink" xlink:href="ZooKeys-134-033-g006.jpg" position="float" orientation="portrait" xlink:type="simple"/></fig><fig id="F11" position="float" orientation="portrait"><label>Figure 93.</label><caption><p>Distribution map. <italic><tp:taxon-name>Serangium trimaculatum</tp:taxon-name></italic>Wang &amp; Ren, sp. n. (▲); <italic><tp:taxon-name>Serangium centrale</tp:taxon-name></italic> Wang &amp; Ren, sp. n. (●); <italic><tp:taxon-name>Serangium leigongicus</tp:taxon-name></italic> Wang &amp; Ren, sp. n. (■).</p></caption><graphic xmlns:xlink="http://www.w3.org/1999/xlink" xlink:href="ZooKeys-134-033-g011.jpg" position="float" orientation="portrait" xlink:type="simple"/></fig><fig id="F5" position="float" orientation="portrait"><label>Figures 36–45.</label><caption><p> <bold>36–41.</bold> <italic><tp:taxon-name>Serangium magnipunctatum</tp:taxon-name></italic> Wang &amp; Ren, sp. n. <bold>36</bold> abdomen. <bold>37–39</bold> male genitalia: <bold>37</bold> penis <bold>38</bold> tegmen, lateral view <bold>39</bold> tegmen, ventral view. <bold>40–41</bold> female genitalia: <bold>40</bold> spermatheca <bold>41</bold> ovipositor. <bold>42–45.</bold> <italic><tp:taxon-name>Serangium trimaculatum</tp:taxon-name></italic>Wang &amp; Ren, sp. n. <bold>42</bold> abdomen. <bold>43–45</bold> male genitalia: <bold>43</bold> penis <bold>44</bold> tegmen, lateral view <bold>45</bold> tegmen, ventral view. Scale bars: 0.1mm.</p></caption><graphic xmlns:xlink="http://www.w3.org/1999/xlink" xlink:href="ZooKeys-134-033-g005.jpg" position="float" orientation="portrait" xlink:type="simple"/></fig></tp:treatment-sec></tp:taxon-treatment>
