# Supplementary material for: A review of the genus Serangium Blackburn (Coleoptera, Coccinellidae) from China
Source: Zookeys. 2011 Oct 6;(134):33–63. doi: 10.3897/zookeys.134.1715 (PMC3229210; doi:10.3897/zookeys.134.1715)
Supplement: XML Treatment for Serangium leigongicus [file zookeys.134.1715-treatment7.xml]

<!DOCTYPE tp:taxon-treatment
  PUBLIC "-//TaxonX//DTD Taxonomic Treatment Publishing DTD v0 20100105//EN" "tax-treatment-NSO.dtd">
<tp:taxon-treatment xmlns:tp="http://www.plazi.org/taxpub"><tp:treatment-meta><mixed-citation publication-type="journal"><person-group><name><surname>Wang</surname><given-names>Xing-Min</given-names></name><name><surname>Ren</surname><given-names>Shun-Xiang</given-names></name><name><surname>Chen</surname><given-names>Xiao-Sheng</given-names></name></person-group><article-title>A review of the genus 
                    <italic>Serangium</italic> Blackburn (Coleoptera, Coccinellidae) from China
                </article-title><source>Zookeys</source><day>6</day><month>10</month><year>2011</year><volume>2011</volume><issue>134</issue><fpage>33</fpage><lpage>63</lpage><pub-id pub-id-type="doi">10.3897/zookeys.134.1715</pub-id></mixed-citation></tp:treatment-meta><tp:nomenclature><tp:taxon-name>
                        <tp:taxon-name-part taxon-name-part-type="genus">Serangium</tp:taxon-name-part>
                        <tp:taxon-name-part taxon-name-part-type="species">leigongicus</tp:taxon-name-part>
                    <object-id xmlns:xlink="http://www.w3.org/1999/xlink" xlink:type="simple">urn:lsid:zoobank.org:act:0706CBF5-A39C-4A1E-8218-117C3D6D9889</object-id>
                    <object-id xmlns:xlink="http://www.w3.org/1999/xlink" xlink:type="simple">http://species-id.net/wiki/Serangium_leigongicus</object-id>
                    </tp:taxon-name><tp:taxon-authority>Wang &amp; Ren</tp:taxon-authority><tp:taxon-status xmlns:xlink="http://www.w3.org/1999/xlink" xlink:type="simple">sp. n.</tp:taxon-status><xref ref-type="fig" rid="F2">Figs 18</xref><xref ref-type="fig" rid="F6">52–55</xref><xref ref-type="fig" rid="F11">93</xref></tp:nomenclature><tp:treatment-sec sec-type="Diagnosis"><title>Diagnosis.</title><p>This species is similar to <italic><tp:taxon-name>Serangium centrale</tp:taxon-name></italic> in male genitalia, but it is easily distinguished from the latter by minute body size, slender penis, shorter penis capsule, apex of penis guide with a triangular process at left side (<xref ref-type="fig" rid="F6">Figs 47–49, 53–55</xref>).</p></tp:treatment-sec><tp:treatment-sec sec-type="Description"><title>Description.</title><p> TL: 1.58mm, TW: 1.35mm, TH: 0.40mm, TL/TW: 1.17; PL/PW: 0.45; EL/EW: 0.93.</p><p>Body minute, hemispherical, dorsum strongly convex, shiny and glabrous (<xref ref-type="fig" rid="F2">Fig. 18</xref>). Head brown, except frons yellowish brown. Pronotum and scutellum dark brown. Elytra burgundy, with a dark area in the middle of suture. Underside dark red. Legs yellowish brown.</p><p>Head transverse and ventrally flattened, 0.44× elytral width (HW/EW=1: 2.28); punctures on frons moderated large, separated by 0.5–1.5 times their diameter, with sparse setae; eyes moderately large and coarsely faceted, widest interocular distance 0.56× head width. Antenna 9-segmented, terminal segment large, elongate oval and flat, apex angular.</p><p>Pronotum short and strongly transverse, 0.76× elytral width (PW/EW=1: 1.32), sparsely covered in fine punctures associated with moderately dense setae, punctures smaller than as those on head, separated by 1.0–3.0 times their diameter. Punctures on elytra fine, similar as those on pronotum, separated by 2.0–4.0 times their diameter, with a row of evenly spaced setae along margin. Prosternum mat, shagreened and impunctate. Mesoventrite glabrous. Metaventrite shiny and glabrous, without median discrimen; punctures fine and sparse, separated by 2.0–5.0 times their diameter, slightly larger and denser in center.</p><p>Male genitalia. Penis long and slender, strongly curved in whole length, apical half of siphon strongly narrowing apical, and apex very thin and sharply pointed, penis capsule broadening basally and with distinct inner and outer processes (<xref ref-type="fig" rid="F6">Fig. 53</xref>). Tegmen strongly asymmetrical and extremely complicate (<xref ref-type="fig" rid="F6">Figs 54–55</xref>). Penis guide relatively short with a distinctly pointed apex, a small triangular process at left side and a prominence at left side near the apex, bearing dense setae dorsally and ventrally (<xref ref-type="fig" rid="F6">Fig. 55</xref>). Right lateral lobe of tegmen short, bearing spaesrly setae. Left lateral lobe of tegmen slightly longer than right, without any setae (<xref ref-type="fig" rid="F6">Fig. 55</xref>). Basal piece of tegmen with a long process.</p><p>Female genitalia. Unknown.</p></tp:treatment-sec><tp:treatment-sec sec-type="Type materials"><title>Type materials.</title><p> <bold>Holotype:</bold> 1♂, <bold>China, Guizhou:</bold> Xiaodanjiang, Leigongshan National Natural Reserve, Leishan, <named-content xmlns:xlink="http://www.w3.org/1999/xlink" content-type="dwc:verbatimCoordinates" xlink:type="simple">26°26.53'N, 108°15.45'E</named-content> , ca 1160m, 12.x.2008, Liang JB leg. (SCAU).</p></tp:treatment-sec><tp:treatment-sec sec-type="Distribution"><title>Distribution.</title><p>China (Guizhou).</p></tp:treatment-sec><tp:treatment-sec sec-type="Etymology"><title>Etymology.</title><p>The specific epithet is named after Leigongshan, the type locality of this ladybird.</p></tp:treatment-sec><tp:treatment-sec><!--Section generated to contain objects referenced in tp:taxon-treatment.--><fig id="F2" position="float" orientation="portrait"><label>Figures 13–18.</label><caption><p>Dorsal view.<bold>13</bold> <italic><tp:taxon-name>Serangium japonicum</tp:taxon-name></italic> Chapin <bold>14</bold> <italic><tp:taxon-name>Serangium clauseni</tp:taxon-name></italic>(Chapin) <bold>15</bold> <italic><tp:taxon-name>Serangium magnipunctatum</tp:taxon-name></italic>Wang &amp; Ren, sp. n. <bold>16</bold> <italic><tp:taxon-name>Serangium trimaculatum</tp:taxon-name></italic>Wang &amp; Ren, sp. n. <bold>17</bold> <italic><tp:taxon-name>Serangium centrale</tp:taxon-name></italic>Wang &amp; Ren, sp. n. <bold>18</bold> <italic><tp:taxon-name>Serangium leigongicus</tp:taxon-name></italic> Wang &amp; Ren, sp. n. Scale bars: 0.5mm.</p></caption><graphic xmlns:xlink="http://www.w3.org/1999/xlink" xlink:href="ZooKeys-134-033-g002.jpg" position="float" orientation="portrait" xlink:type="simple"/></fig><fig id="F6" position="float" orientation="portrait"><label>Figures 46–55.</label><caption><p> <bold>46–51.</bold> <italic><tp:taxon-name>Serangium centrale</tp:taxon-name></italic>Wang &amp; Ren, sp. n. <bold>46</bold> abdomen. <bold>47–49</bold> male genitalia: <bold>47</bold> penis <bold>48</bold> tegmen, lateral view <bold>49</bold> tegmen, ventral view. <bold>50–51</bold> female genitalia: <bold>50</bold> spermatheca <bold>51</bold> ovipositor. <bold>52–55.</bold> <italic><tp:taxon-name>Serangium leigongicus</tp:taxon-name></italic> Wang &amp; Ren, sp. n. <bold>52</bold> abdomen. <bold>53–55</bold> male genitalia: <bold>53</bold> penis <bold>54</bold> tegmen, lateral view <bold>55</bold> tegmen, ventral view. Scale bars: 0.1mm.</p></caption><graphic xmlns:xlink="http://www.w3.org/1999/xlink" xlink:href="ZooKeys-134-033-g006.jpg" position="float" orientation="portrait" xlink:type="simple"/></fig><fig id="F11" position="float" orientation="portrait"><label>Figure 93.</label><caption><p>Distribution map. <italic><tp:taxon-name>Serangium trimaculatum</tp:taxon-name></italic>Wang &amp; Ren, sp. n. (▲); <italic><tp:taxon-name>Serangium centrale</tp:taxon-name></italic> Wang &amp; Ren, sp. n. (●); <italic><tp:taxon-name>Serangium leigongicus</tp:taxon-name></italic> Wang &amp; Ren, sp. n. (■).</p></caption><graphic xmlns:xlink="http://www.w3.org/1999/xlink" xlink:href="ZooKeys-134-033-g011.jpg" position="float" orientation="portrait" xlink:type="simple"/></fig></tp:treatment-sec></tp:taxon-treatment>
