# Supplementary material for: A review of the genus Serangium Blackburn (Coleoptera, Coccinellidae) from China
Source: Zookeys. 2011 Oct 6;(134):33–63. doi: 10.3897/zookeys.134.1715 (PMC3229210; doi:10.3897/zookeys.134.1715)
Supplement: XML Treatment for Serangium latilobum [file zookeys.134.1715-treatment8.xml]

<!DOCTYPE tp:taxon-treatment
  PUBLIC "-//TaxonX//DTD Taxonomic Treatment Publishing DTD v0 20100105//EN" "tax-treatment-NSO.dtd">
<tp:taxon-treatment xmlns:tp="http://www.plazi.org/taxpub"><tp:treatment-meta><mixed-citation publication-type="journal"><person-group><name><surname>Wang</surname><given-names>Xing-Min</given-names></name><name><surname>Ren</surname><given-names>Shun-Xiang</given-names></name><name><surname>Chen</surname><given-names>Xiao-Sheng</given-names></name></person-group><article-title>A review of the genus 
                    <italic>Serangium</italic> Blackburn (Coleoptera, Coccinellidae) from China
                </article-title><source>Zookeys</source><day>6</day><month>10</month><year>2011</year><volume>2011</volume><issue>134</issue><fpage>33</fpage><lpage>63</lpage><pub-id pub-id-type="doi">10.3897/zookeys.134.1715</pub-id></mixed-citation></tp:treatment-meta><tp:nomenclature><tp:taxon-name>
                        <tp:taxon-name-part taxon-name-part-type="genus">Serangium</tp:taxon-name-part>
                        <tp:taxon-name-part taxon-name-part-type="species">latilobum</tp:taxon-name-part>
                    <object-id xmlns:xlink="http://www.w3.org/1999/xlink" xlink:type="simple">urn:lsid:zoobank.org:act:0C2D2BE9-06F2-4DFC-AAAB-A29B8156A700</object-id>
                    <object-id xmlns:xlink="http://www.w3.org/1999/xlink" xlink:type="simple">http://species-id.net/wiki/Serangium_latilobum</object-id>
                    </tp:taxon-name><tp:taxon-authority>Wang &amp; Ren</tp:taxon-authority><tp:taxon-status xmlns:xlink="http://www.w3.org/1999/xlink" xlink:type="simple">sp. n.</tp:taxon-status><xref ref-type="fig" rid="F3">Figs 19</xref><xref ref-type="fig" rid="F7">56–61</xref><xref ref-type="fig" rid="F12">94</xref></tp:nomenclature><tp:treatment-sec sec-type="Diagnosis"><title>Diagnosis.</title><p>This species is similar to <italic><tp:taxon-name>Serangium japonicum</tp:taxon-name></italic> in general appearance, but it can be distinguished from the latter by lager body size, uniform black pronotum without other color and elytra with very conspicuous swelling (<xref ref-type="fig" rid="F3">Fig. 19</xref>). The male genitalia are also diagnostic: penis is moderated stout (<xref ref-type="fig" rid="F7">Fig. 57</xref>), right paramere is indistinct (<xref ref-type="fig" rid="F7">Fig. 58</xref>), penis guide is wide at basal half, sharply narrowed at middle with a finger-shape apex (<xref ref-type="fig" rid="F7">Fig. 59</xref>).</p></tp:treatment-sec><tp:treatment-sec sec-type="Description"><title>Description.</title><p> TL: 2.14–2.18mm, TW: 1.91–1.96mm, TH: 0.99–1.15mm, TL/TW: 1.11–1.12; PL/PW: 0.49–0.53; EL/EW: 0.87–0.88.</p><p>Body minute, hemispherical, dorsum strongly convex, shiny and glabrous (<xref ref-type="fig" rid="F3">Fig. 19</xref>). Dorsum uniformly black. Head yellow. Underside black, except prosternum orange. Legs yellowish brown.</p><p>Head transverse and ventrally flattened, 0.44× elytral width (HW/EW=1: 2.29); punctures on frons fine, separated by 0.5–1.5 times their diameter, with sparse setae; eyes moderately large and coarsely faceted, widest interocular distance 0.52× head width. Antenna 9-segmented, terminal segment large, elongate oval and flat, apex angular.</p><p>Pronotum short and strongly transverse, 0.70× elytral width (PW/EW=1: 1.43), covered in fine punctures associated with long dense setae, punctures similar as those on head, separated by 1.0–2.0 times their diameter. Punctures on elytra fine and sparse, similar to those on pronotum, separated by 2.0–3.0 times their diameter, with a few long setae at humeral angles and a row of evenly spaced setae along margin. Prosternum mat, with sparse setae. Mesoventrite glabrous and impunctate, with sparse setae. Metaventrite shiny and glabrous, basal half with distinctly median discrimen; punctures around median discrimen large and dense, with short thick setae, punctures on the rest parts indistinct, with sparse setae.</p><p>Male genitalia. Penis strongly curved in whole length, with a small prominence at 1/5, apex slightly curved, penis capsule broadening basally and with indistinct inner and outer processes (<xref ref-type="fig" rid="F7">Fig. 57</xref>). Tegmen rather slender and strongly asymmetrical (<xref ref-type="fig" rid="F7">Figs 58–59</xref>). Penis guide in ventral view wide at basal half, sharply narrowed at middle, then contort, forming a distinct gap in middle, apical half elongate finger-shape. Left paramere in ventral view indistinct, bearing a few long setae, and right piece very short, bearing a few long setae (<xref ref-type="fig" rid="F7">Fig. 59</xref>). Penis guide in lateral view widest at base, gradually tapering to apex, basal 1/5 with a small angular prominence, apex sharply pointed (<xref ref-type="fig" rid="F7">Fig. 58</xref>).</p><p>Female genitalia. Genital plate triangular with a rounded apex, slightly concaved in middle, sparsely hairy on the apical portion, stylus rather long, bearing few setae (<xref ref-type="fig" rid="F7">Fig. 61</xref>). Spermatheca divided into two parts, one of which is somewhat globular with a constriction and two small pinch-like projections, the other is short tubular, becoming slightly more slender distally (<xref ref-type="fig" rid="F7">Fig. 60</xref>).</p><fig id="F3" position="float" orientation="portrait"><label>Figures 19–24.</label><caption><p> Dorsal view.<bold>19</bold> <italic><tp:taxon-name>Serangium latilobum</tp:taxon-name></italic>Wang &amp; Ren, sp. n. <bold>20</bold> <italic><tp:taxon-name>Serangium digitiforme</tp:taxon-name></italic> Wang &amp; Ren, sp. n. <bold>21</bold> <italic><tp:taxon-name>Serangium drepnicum</tp:taxon-name></italic> Xiao <bold>22</bold> <italic><tp:taxon-name>Serangium punctum</tp:taxon-name></italic> Miyatake <bold>23</bold> <italic><tp:taxon-name>Serangium dulongjiang</tp:taxon-name></italic> Wang, Ren &amp; Chen, sp. n.; <bold>24</bold> <italic><tp:taxon-name>Serangium contortum</tp:taxon-name></italic> Wang &amp; Ren, sp. n. Scale bars: 0.5mm.</p></caption><graphic xmlns:xlink="http://www.w3.org/1999/xlink" xlink:href="ZooKeys-134-033-g003.jpg" position="float" orientation="portrait" xlink:type="simple"/></fig><fig id="F4" position="float" orientation="portrait"><label>Figures 25–35.</label><caption><p> <bold>25–29.</bold> <italic><tp:taxon-name>Serangium japonicum</tp:taxon-name></italic> Chapin. <bold>25</bold> abdomen <bold>26–28</bold> male genitalia: <bold>26</bold> penis <bold>27</bold> tegmen, lateral view <bold>28</bold> tegmen, ventral view <bold>29</bold> female genitalia. <bold>30–35.</bold> <italic><tp:taxon-name>Serangium clauseni</tp:taxon-name></italic>(Chapin). <bold>30</bold> abdomen <bold>31–33</bold> male genitalia: <bold>31</bold> penis <bold>32</bold> tegmen, lateral view <bold>33</bold> tegmen, ventral view. <bold>34–35</bold> female genitalia: <bold>34</bold> spermatheca <bold>35</bold> ovipositor. Scale bars: 0.1mm.</p></caption><graphic xmlns:xlink="http://www.w3.org/1999/xlink" xlink:href="ZooKeys-134-033-g004.jpg" position="float" orientation="portrait" xlink:type="simple"/></fig><fig id="F5" position="float" orientation="portrait"><label>Figures 36–45.</label><caption><p> <bold>36–41.</bold> <italic><tp:taxon-name>Serangium magnipunctatum</tp:taxon-name></italic> Wang &amp; Ren, sp. n. <bold>36</bold> abdomen. <bold>37–39</bold> male genitalia: <bold>37</bold> penis <bold>38</bold> tegmen, lateral view <bold>39</bold> tegmen, ventral view. <bold>40–41</bold> female genitalia: <bold>40</bold> spermatheca <bold>41</bold> ovipositor. <bold>42–45.</bold> <italic><tp:taxon-name>Serangium trimaculatum</tp:taxon-name></italic>Wang &amp; Ren, sp. n. <bold>42</bold> abdomen. <bold>43–45</bold> male genitalia: <bold>43</bold> penis <bold>44</bold> tegmen, lateral view <bold>45</bold> tegmen, ventral view. Scale bars: 0.1mm.</p></caption><graphic xmlns:xlink="http://www.w3.org/1999/xlink" xlink:href="ZooKeys-134-033-g005.jpg" position="float" orientation="portrait" xlink:type="simple"/></fig><fig id="F6" position="float" orientation="portrait"><label>Figures 46–55.</label><caption><p> <bold>46–51.</bold> <italic><tp:taxon-name>Serangium centrale</tp:taxon-name></italic>Wang &amp; Ren, sp. n. <bold>46</bold> abdomen. <bold>47–49</bold> male genitalia: <bold>47</bold> penis <bold>48</bold> tegmen, lateral view <bold>49</bold> tegmen, ventral view. <bold>50–51</bold> female genitalia: <bold>50</bold> spermatheca <bold>51</bold> ovipositor. <bold>52–55.</bold> <italic><tp:taxon-name>Serangium leigongicus</tp:taxon-name></italic> Wang &amp; Ren, sp. n. <bold>52</bold> abdomen. <bold>53–55</bold> male genitalia: <bold>53</bold> penis <bold>54</bold> tegmen, lateral view <bold>55</bold> tegmen, ventral view. Scale bars: 0.1mm.</p></caption><graphic xmlns:xlink="http://www.w3.org/1999/xlink" xlink:href="ZooKeys-134-033-g006.jpg" position="float" orientation="portrait" xlink:type="simple"/></fig></tp:treatment-sec><tp:treatment-sec sec-type="Type materials"><title>Type materials.</title><p> <bold>Holotype</bold>: 1♂, <bold>China, Yunnan:</bold> Heiwadi Town, Gongshan, [<named-content xmlns:xlink="http://www.w3.org/1999/xlink" content-type="dwc:verbatimCoordinates" xlink:type="simple">27°46.48'N, 98°36.16'E</named-content> ], ca 2020m, 19.vii.2010, Wang XM leg. (SCAU). <bold>Paratypes<!--PageBreak--><!--PageBreak--></bold> (28): <bold>Yunnan:</bold> 10♂♂17♀♀, same data as holotype (6♂♂10♀♀, SCAU; 4♂♂7♀♀, IOZ); 1♂, Gaoligongshan National Natural Reserve, Baoshan, [<named-content xmlns:xlink="http://www.w3.org/1999/xlink" content-type="dwc:verbatimCoordinates" xlink:type="simple">24°59.92'N, 99°5.03'E</named-content> ], ca 2000m, 19.ix.2006, Wang XM leg. (SCAU).</p></tp:treatment-sec><tp:treatment-sec sec-type="Distribution"><title>Distribution.</title><p>China (Yunnan).</p></tp:treatment-sec><tp:treatment-sec sec-type="Etymology"><title>Etymology.</title><p>The specific epithet formed from the Latin adjective <italic>latilobus</italic> referring to penis guide which is wide at basal half, sharply narrowed and forming a distinct gap in middle.</p></tp:treatment-sec><tp:treatment-sec><!--Section generated to contain objects referenced in tp:taxon-treatment.--><fig id="F7" position="float" orientation="portrait"><label>Figures 56–67.</label><caption><p> <bold>56–61.</bold> <italic><tp:taxon-name>Serangium latilobum</tp:taxon-name></italic>Wang &amp; Ren, sp. n. <bold>56</bold> abdomen. <bold>57–59</bold> male genitalia: <bold>57</bold> penis <bold>58</bold> tegmen, lateral view <bold>59</bold> tegmen, ventral view. <bold>60–61</bold> female genitalia: <bold>60</bold> spermatheca <bold>61</bold> ovipositor. <bold>62–67.</bold> <italic><tp:taxon-name>Serangium digitiforme</tp:taxon-name></italic> Wang &amp; Ren, sp. n. <bold>62</bold> abdomen. <bold>63–65</bold> male genitalia: <bold>63</bold> penis <bold>64</bold> tegmen, lateral view. <bold>65</bold> tegmen, ventral view. <bold>66–67</bold> female genitalia: <bold>66</bold> spermatheca <bold>67</bold> ovipositor. Scale bars: 0.1mm.</p></caption><graphic xmlns:xlink="http://www.w3.org/1999/xlink" xlink:href="ZooKeys-134-033-g007.jpg" position="float" orientation="portrait" xlink:type="simple"/></fig><fig id="F12" position="float" orientation="portrait"><label>Figure 94.</label><caption><p>Distribution map. <italic><tp:taxon-name>Serangium latilobum</tp:taxon-name></italic>Wang &amp; Ren, sp. n. (▲); <italic><tp:taxon-name>Serangium digitiforme</tp:taxon-name></italic> Wang &amp; Ren, sp. n. (●); <italic><tp:taxon-name>Serangium drepnicum</tp:taxon-name></italic> Xiao (■).</p></caption><graphic xmlns:xlink="http://www.w3.org/1999/xlink" xlink:href="ZooKeys-134-033-g012.jpg" position="float" orientation="portrait" xlink:type="simple"/></fig></tp:treatment-sec></tp:taxon-treatment>
