# Supplementary material for: A review of the genus Serangium Blackburn (Coleoptera, Coccinellidae) from China
Source: Zookeys. 2011 Oct 6;(134):33–63. doi: 10.3897/zookeys.134.1715 (PMC3229210; doi:10.3897/zookeys.134.1715)
Supplement: XML Treatment for Serangium digitiforme [file zookeys.134.1715-treatment9.xml]

<!DOCTYPE tp:taxon-treatment
  PUBLIC "-//TaxonX//DTD Taxonomic Treatment Publishing DTD v0 20100105//EN" "tax-treatment-NSO.dtd">
<tp:taxon-treatment xmlns:tp="http://www.plazi.org/taxpub"><tp:treatment-meta><mixed-citation publication-type="journal"><person-group><name><surname>Wang</surname><given-names>Xing-Min</given-names></name><name><surname>Ren</surname><given-names>Shun-Xiang</given-names></name><name><surname>Chen</surname><given-names>Xiao-Sheng</given-names></name></person-group><article-title>A review of the genus 
                    <italic>Serangium</italic> Blackburn (Coleoptera, Coccinellidae) from China
                </article-title><source>Zookeys</source><day>6</day><month>10</month><year>2011</year><volume>2011</volume><issue>134</issue><fpage>33</fpage><lpage>63</lpage><pub-id pub-id-type="doi">10.3897/zookeys.134.1715</pub-id></mixed-citation></tp:treatment-meta><tp:nomenclature><tp:taxon-name>
                        <tp:taxon-name-part taxon-name-part-type="genus">Serangium</tp:taxon-name-part>
                        <tp:taxon-name-part taxon-name-part-type="species">digitiforme</tp:taxon-name-part>
                    <object-id xmlns:xlink="http://www.w3.org/1999/xlink" xlink:type="simple">urn:lsid:zoobank.org:act:60D8CEB6-9E49-4BA8-983F-811F1C3FF2A0</object-id>
                    <object-id xmlns:xlink="http://www.w3.org/1999/xlink" xlink:type="simple">http://species-id.net/wiki/Serangium_digitiforme</object-id>
                    </tp:taxon-name><tp:taxon-authority>Wang &amp; Ren</tp:taxon-authority><tp:taxon-status xmlns:xlink="http://www.w3.org/1999/xlink" xlink:type="simple">sp. n.</tp:taxon-status><xref ref-type="fig" rid="F3">Figs 20</xref><xref ref-type="fig" rid="F7">62–67</xref><xref ref-type="fig" rid="F12">94</xref></tp:nomenclature><tp:treatment-sec sec-type="Diagnosis"><title>Diagnosis.</title><p>This species is very similar to <italic><tp:taxon-name>Serangium  latilobum</tp:taxon-name></italic> in general appearance and male genitalia, but it is distinguished from the latter by penis distinctly broadening at apical 1/5–2/5, penis guide widest at base, gradually narrowing to middle (<xref ref-type="fig" rid="F7">Fig. 65</xref>). In <italic><tp:taxon-name>Serangium latilobum</tp:taxon-name></italic>, penis only has a small pominence at 1/5 (<xref ref-type="fig" rid="F7">Fig. 57</xref>), penis guide wide at basal half, sharply narrowed in middle (<xref ref-type="fig" rid="F7">Fig. 59</xref>).<!--PageBreak--></p></tp:treatment-sec><tp:treatment-sec sec-type="Description"><title>Description.</title><p> TL: 2.14–2.21mm, TW: 1.80–1.85mm, TH: 1.01–1.05mm, TL/TW: 1.19–1.20; PL/PW: 0.46–0.48; EL/EW: 0.95–1.00.</p><p>Body minute, hemispherical, dorsum strongly convex, shiny and glabrous (<xref ref-type="fig" rid="F3">Fig. 20</xref>). Dorsum uniformly black. Head dark brown. Underside dark brown. Legs dark red, except tarsi yellow.</p><p>Head transverse and ventrally flattened, 0.39× elytral width (HW/EW=1: 2.60); punctures on frons fine, separated by 1.0–3.0 times their diameter, with sparse setae; eyes moderately large and coarsely faceted, widest interocular distance 0.52× head width. Antenna 9-segmented, terminal segment large, elongate oval and flat, apex angular.</p><p><!--PageBreak-->Pronotum short and strongly transverse, 0.70× elytral width (PW/EW=1: 1.43), covered in fine and dense punctures associated with moderately dense setae, similar to those on head, separated by 0.5–1.5 times their diameter. Punctures on elytra fine and sparse, slightly smaller than those on pronotum, separated by 2.0–3.0 times their diameter, with a few long setae at humeral angles and a row of evenly spaced setae along margin. Prosternum mat and shagreened, with sparse setae. Mesoventrite glabrous and impunctate, with sparse setae. Metaventrite shiny and glabrous, basal half with distinctly median discrimen; punctures around median discrimen very large and dense, with short thick setae, punctures on the rest parts moderated and sparse, separated by 2.0–4.0 times their diameter, with sparse setae.<!--PageBreak--></p><p>Male genitalia. Penis strongly curved in whole length, distinct distinctly broadening at 1/5–2/5, apex narrowing and slightly curved, penis capsule broadening basally and with indistinct inner and outer processes (<xref ref-type="fig" rid="F7">Fig. 63</xref>). Tegmen rather slender and strongly asymmetrical (<xref ref-type="fig" rid="F7">Figs 64–65</xref>). Penis guide in ventral view widest at base, strongly narrowing to middle, then contorted, apical half finger-shape. Left and right paramere in ventral view short, bearing a few long setae (<xref ref-type="fig" rid="F7">Fig. 65</xref>). Penis guide in lateral view widest at base, gradually tapering to apex (<xref ref-type="fig" rid="F7">Fig. 64</xref>).</p><p>Female genitalia. Genital plate triangular with a rounded apex, slightly concaved in middle, sparsely hairy on the apical portion, stylus rather long, bearing few setae (<xref ref-type="fig" rid="F7">Fig. 66</xref>). Spermatheca divided into two parts, one of which is somewhat globular with <!--PageBreak-->a constriction and two small pinch-like projections, the other is short tubular, becoming slightly more slender distally (<xref ref-type="fig" rid="F7">Fig. 65</xref>).</p><fig id="F7" position="float" orientation="portrait"><label>Figures 56–67.</label><caption><p> <bold>56–61.</bold> <italic><tp:taxon-name>Serangium latilobum</tp:taxon-name></italic>Wang &amp; Ren, sp. n. <bold>56</bold> abdomen. <bold>57–59</bold> male genitalia: <bold>57</bold> penis <bold>58</bold> tegmen, lateral view <bold>59</bold> tegmen, ventral view. <bold>60–61</bold> female genitalia: <bold>60</bold> spermatheca <bold>61</bold> ovipositor. <bold>62–67.</bold> <italic><tp:taxon-name>Serangium digitiforme</tp:taxon-name></italic> Wang &amp; Ren, sp. n. <bold>62</bold> abdomen. <bold>63–65</bold> male genitalia: <bold>63</bold> penis <bold>64</bold> tegmen, lateral view. <bold>65</bold> tegmen, ventral view. <bold>66–67</bold> female genitalia: <bold>66</bold> spermatheca <bold>67</bold> ovipositor. Scale bars: 0.1mm.</p></caption><graphic xmlns:xlink="http://www.w3.org/1999/xlink" xlink:href="ZooKeys-134-033-g007.jpg" position="float" orientation="portrait" xlink:type="simple"/></fig></tp:treatment-sec><tp:treatment-sec sec-type="Type materials"><title>Type materials.</title><p> <bold>Holotype:</bold> 1♂, <bold>China, Hubei:</bold> Hongping, Shennongjia National Natural Reserve, <named-content xmlns:xlink="http://www.w3.org/1999/xlink" content-type="dwc:verbatimCoordinates" xlink:type="simple">31°40.07'N, 110°25.73'E</named-content> , ca 1830m, 19.vii.1997, Peng ZQ leg. (SCAU). <bold>Paratypes</bold> (6): <bold>Hubei:</bold> 1♂, Liujiawu, Shennongjia National Natural Reserve, <named-content xmlns:xlink="http://www.w3.org/1999/xlink" content-type="dwc:verbatimCoordinates" xlink:type="simple">31°33.14'N, 110°21.56'E</named-content> , ca 1790m, 10.vii.1989, Ren SX leg. (SCAU); <bold>Sichuan:</bold> 1♂, Liziping, Shimian, <named-content xmlns:xlink="http://www.w3.org/1999/xlink" content-type="dwc:verbatimCoordinates" xlink:type="simple">28°59.75N, 102°18.04'E</named-content> , ca 2000m, 26.ix.2007, Wang XM leg. (SCAU); <bold>Guizhou:</bold> 1♂, Lianhuaping, Leigongshan Mountain, Leishan, <named-content xmlns:xlink="http://www.w3.org/1999/xlink" content-type="dwc:verbatimCoordinates" xlink:type="simple">26°21.89'N, 108°9.17'E</named-content> ,<!--PageBreak--> ca 1240m, 8.x.2008, Liang JB leg. (SCAU); 1♂, Maoping, Leigongshan Mountain, Leishan, <named-content xmlns:xlink="http://www.w3.org/1999/xlink" content-type="dwc:verbatimCoordinates" xlink:type="simple">26°22.48'N, 108°9.85'E</named-content> , ca 1410m, 8.x.2008, Liang JB leg. (SCAU); <bold>Gansu:</bold> 1♂1♀, Maijishan, Tianshui, <named-content xmlns:xlink="http://www.w3.org/1999/xlink" content-type="dwc:verbatimCoordinates" xlink:type="simple">34°20.79'N, 106°0.68'E</named-content> , ca 1500m, 10.viii.2008, Wang XM leg. (SCAU).</p></tp:treatment-sec><tp:treatment-sec sec-type="Distribution"><title>Distribution.</title><p>China (Gansu, Guizhou, Hubei, Sichuan).</p></tp:treatment-sec><tp:treatment-sec sec-type="Etymology"><title>Etymology.</title><p>The specific epithet formed from the Latin noun <italic>digitus</italic> and <italic>forma</italic>, referring to digitiform penis guide.</p></tp:treatment-sec><tp:treatment-sec><!--Section generated to contain objects referenced in tp:taxon-treatment.--><fig id="F3" position="float" orientation="portrait"><label>Figures 19–24.</label><caption><p> Dorsal view.<bold>19</bold> <italic><tp:taxon-name>Serangium latilobum</tp:taxon-name></italic>Wang &amp; Ren, sp. n. <bold>20</bold> <italic><tp:taxon-name>Serangium digitiforme</tp:taxon-name></italic> Wang &amp; Ren, sp. n. <bold>21</bold> <italic><tp:taxon-name>Serangium drepnicum</tp:taxon-name></italic> Xiao <bold>22</bold> <italic><tp:taxon-name>Serangium punctum</tp:taxon-name></italic> Miyatake <bold>23</bold> <italic><tp:taxon-name>Serangium dulongjiang</tp:taxon-name></italic> Wang, Ren &amp; Chen, sp. n.; <bold>24</bold> <italic><tp:taxon-name>Serangium contortum</tp:taxon-name></italic> Wang &amp; Ren, sp. n. Scale bars: 0.5mm.</p></caption><graphic xmlns:xlink="http://www.w3.org/1999/xlink" xlink:href="ZooKeys-134-033-g003.jpg" position="float" orientation="portrait" xlink:type="simple"/></fig><fig id="F12" position="float" orientation="portrait"><label>Figure 94.</label><caption><p>Distribution map. <italic><tp:taxon-name>Serangium latilobum</tp:taxon-name></italic>Wang &amp; Ren, sp. n. (▲); <italic><tp:taxon-name>Serangium digitiforme</tp:taxon-name></italic> Wang &amp; Ren, sp. n. (●); <italic><tp:taxon-name>Serangium drepnicum</tp:taxon-name></italic> Xiao (■).</p></caption><graphic xmlns:xlink="http://www.w3.org/1999/xlink" xlink:href="ZooKeys-134-033-g012.jpg" position="float" orientation="portrait" xlink:type="simple"/></fig></tp:treatment-sec></tp:taxon-treatment>
