# Supplementary material for: A review of the genus Serangium Blackburn (Coleoptera, Coccinellidae) from China
Source: Zookeys. 2011 Oct 6;(134):33–63. doi: 10.3897/zookeys.134.1715 (PMC3229210; doi:10.3897/zookeys.134.1715)
Supplement: XML Treatment for Serangium drepnicum [file zookeys.134.1715-treatment10.xml]

<!DOCTYPE tp:taxon-treatment
  PUBLIC "-//TaxonX//DTD Taxonomic Treatment Publishing DTD v0 20100105//EN" "tax-treatment-NSO.dtd">
<tp:taxon-treatment xmlns:tp="http://www.plazi.org/taxpub"><tp:treatment-meta><mixed-citation publication-type="journal"><person-group><name><surname>Wang</surname><given-names>Xing-Min</given-names></name><name><surname>Ren</surname><given-names>Shun-Xiang</given-names></name><name><surname>Chen</surname><given-names>Xiao-Sheng</given-names></name></person-group><article-title>A review of the genus 
                    <italic>Serangium</italic> Blackburn (Coleoptera, Coccinellidae) from China
                </article-title><source>Zookeys</source><day>6</day><month>10</month><year>2011</year><volume>2011</volume><issue>134</issue><fpage>33</fpage><lpage>63</lpage><pub-id pub-id-type="doi">10.3897/zookeys.134.1715</pub-id></mixed-citation></tp:treatment-meta><tp:nomenclature><tp:taxon-name>
                        <tp:taxon-name-part taxon-name-part-type="genus">Serangium</tp:taxon-name-part>
                        <tp:taxon-name-part taxon-name-part-type="species">drepnicum</tp:taxon-name-part>
                    <object-id xmlns:xlink="http://www.w3.org/1999/xlink" xlink:type="simple">http://species-id.net/wiki/Serangium_drepnicum</object-id>
                    </tp:taxon-name><tp:taxon-authority>Xiao, 1992</tp:taxon-authority><xref ref-type="fig" rid="F3">Figs 21</xref><xref ref-type="fig" rid="F8">68–73</xref><xref ref-type="fig" rid="F12">94</xref><tp:nomenclature-citation-list><tp:nomenclature-citation><tp:taxon-name>Serangium drepnicum</tp:taxon-name><comment>: Xiao &amp; Li, 1992: 368; Ślipiński &amp; Burckhardt, 2006: 50; Ren et al., 2009: 40.</comment></tp:nomenclature-citation><tp:nomenclature-citation><tp:taxon-name>Serangium lygacum</tp:taxon-name><comment>: Pang et al., 2004: 66.</comment></tp:nomenclature-citation></tp:nomenclature-citation-list></tp:nomenclature><tp:treatment-sec sec-type="Diagnosis"><title>Diagnosis.</title><p>This species is close to <italic><tp:taxon-name>Serangium japonicum</tp:taxon-name></italic> in general appearance and genitalia, but can be distinguished as follows by indistinctly right paramere and flat and wide penis guide (<xref ref-type="fig" rid="F8">Figs 70–71</xref>).</p></tp:treatment-sec><tp:treatment-sec sec-type="Description"><title>Description.</title><p> TL: 1.98–2.11mm, TW: 1.68–1.81mm, TH: 0.96–0.99mm, TL/TW: 1.16–1.18; PL/PW: 0.47–0.48; EL/EW: 0.94–0.96.</p><p>Body minute, hemispherical, dorsum strongly convex, shiny and glabrous (<xref ref-type="fig" rid="F3">Fig. 21</xref>). Dorsum uniformly black. Head yellow, with basal frons black. Underside black, except prosternum orange. Legs reddish brown, except tibiae and tarsi yellow.</p><p>Head transverse and ventrally flattened, 0.41× elytral width (HW/EW=1: 2.43); punctures on frons fine, separated by 1.0–4.0 times their diameter, with sparse setae; eyes moderately large and coarsely faceted, widest interocular distance 0.48× head width. Antenna 9-segmented, terminal segment large, elongate oval and flat, apex angular.</p><p>Pronotum short and strongly transverse, 0.70× elytral width (PW/EW=1: 1.43), covered in fine punctures associated with long sparse setae, separated by 1.0–3.0 times their diameter. Punctures on elytra fine and sparse, smaller than those on pronotum, separated by 2.0–4.0 times their diameter, with a row of evenly spaced setae along margin. Prosternum mat, with sparse setae. Mesoventrite glabrous and impunctate, with sparse setae. Metaventrite shiny and glabrous, basal half with distinctly median discrimen; punctures fine and sparse, separated by 2.0–5.0 times their diameter, with short sparse setae.</p><p>Male genitalia. Penis strongly curved in whole length, apex shortly narrowing and rounded, penis capsule indistinct (<xref ref-type="fig" rid="F8">Fig. 69</xref>). Tegmen rather slender and strongly asymmetrical (<xref ref-type="fig" rid="F8">Figs 70–71</xref>). Penis guide in ventral view flattened and elongate tongue-shape. Left paramere in ventral view indistinct bearing a few long setae, and right piece distinctly projecting, bearing a few long setae (<xref ref-type="fig" rid="F8">Fig. 71</xref>). Penis guide in lateral view long and thin, straight, apex sharply pointed (<xref ref-type="fig" rid="F8">Fig. 70</xref>).</p><p><!--PageBreak-->Female genitalia. Genital plate elongate triangular with a rounded apex, sparsely hairy on the apical portion, stylus long, bearing few setae (<xref ref-type="fig" rid="F8">Fig. 73</xref>). Spermatheca divided into two parts, one of which is somewhat globular with a feeble constriction and two small pinch-like projections, the other is long tubular, becoming slightly more slender distally (<xref ref-type="fig" rid="F8">Fig. 72</xref>).</p><fig id="F8" position="float" orientation="portrait"><label>Figures 68–79.</label><caption><p> <bold>68–73.</bold> <italic><tp:taxon-name>Serangium drepnicum</tp:taxon-name></italic> Xiao. <bold>68</bold> abdomen; <bold>69–71</bold> male genitalia: <bold>69</bold> penis <bold>70</bold> tegmen, lateral view <bold>71</bold> tegmen, ventral view. <bold>72–73</bold> female genitalia: <bold>72</bold> spermatheca <bold>73</bold> ovipositor. <bold>74–79.</bold> <italic><tp:taxon-name>Serangium punctum</tp:taxon-name></italic> Miyatake <bold>74</bold> abdomen. <bold>75–77</bold> male genitalia: <bold>75</bold> penis <bold>76</bold> tegmen, lateral view <bold>77</bold> tegmen, ventral view. <bold>78–79</bold> female genitalia: <bold>78</bold> spermatheca <bold>79</bold> ovipositor. Scale bars: 0.1mm.</p></caption><graphic xmlns:xlink="http://www.w3.org/1999/xlink" xlink:href="ZooKeys-134-033-g008.jpg" position="float" orientation="portrait" xlink:type="simple"/></fig></tp:treatment-sec><tp:treatment-sec sec-type="Types"><title>Types.</title><p> <bold>Holotype:</bold> 1♂, Hefeng, Hubei, <named-content xmlns:xlink="http://www.w3.org/1999/xlink" content-type="dwc:verbatimCoordinates" xlink:type="simple">29°53.0'N, 110°2.38'E</named-content> , ca 800m, 27.vii.1989, Xiao NN leg. (KIZ); <bold>Paratypes:</bold> 2♂♂, Lichuan, Hubei, <named-content xmlns:xlink="http://www.w3.org/1999/xlink" content-type="dwc:verbatimCoordinates" xlink:type="simple">30°19.12'N, 108°55.35'E</named-content> , ca 800m, 2.viii.1989, Xiao NN leg. (KIZ).</p></tp:treatment-sec><tp:treatment-sec sec-type="Other specimens examined"><title>Other specimens examined.</title><p> <bold>China, Fujian:</bold> 1♂1♀, Sangang, Wuyi, <named-content xmlns:xlink="http://www.w3.org/1999/xlink" content-type="dwc:verbatimCoordinates" xlink:type="simple">26°11.89'N, 119°15.97'E</named-content> , ca 380m, 16.viii.1984, Pang XF leg.; <bold>Henan:</bold> 2♂♂1♀, Baiyushan, Songxian, <named-content xmlns:xlink="http://www.w3.org/1999/xlink" content-type="dwc:verbatimCoordinates" xlink:type="simple">33°40.14'N, 110°50.56'E</named-content> , ca 1520m, 1375m, 14.vii.2009, Wang XM et al. Leg.; 1♂, Baotianman, Neixiang, <named-content xmlns:xlink="http://www.w3.org/1999/xlink" content-type="dwc:verbatimCoordinates" xlink:type="simple">33°32.15'N, 111°51.38'E</named-content> , ca 1030m, 6.vii.2009, Wang XM Leg.</p></tp:treatment-sec><tp:treatment-sec sec-type="Distribution"><title>Distribution.</title><p>China (Fujian, Henan, Hubei).</p></tp:treatment-sec><tp:treatment-sec><!--Section generated to contain objects referenced in tp:taxon-treatment.--><fig id="F3" position="float" orientation="portrait"><label>Figures 19–24.</label><caption><p> Dorsal view.<bold>19</bold> <italic><tp:taxon-name>Serangium latilobum</tp:taxon-name></italic>Wang &amp; Ren, sp. n. <bold>20</bold> <italic><tp:taxon-name>Serangium digitiforme</tp:taxon-name></italic> Wang &amp; Ren, sp. n. <bold>21</bold> <italic><tp:taxon-name>Serangium drepnicum</tp:taxon-name></italic> Xiao <bold>22</bold> <italic><tp:taxon-name>Serangium punctum</tp:taxon-name></italic> Miyatake <bold>23</bold> <italic><tp:taxon-name>Serangium dulongjiang</tp:taxon-name></italic> Wang, Ren &amp; Chen, sp. n.; <bold>24</bold> <italic><tp:taxon-name>Serangium contortum</tp:taxon-name></italic> Wang &amp; Ren, sp. n. Scale bars: 0.5mm.</p></caption><graphic xmlns:xlink="http://www.w3.org/1999/xlink" xlink:href="ZooKeys-134-033-g003.jpg" position="float" orientation="portrait" xlink:type="simple"/></fig><fig id="F12" position="float" orientation="portrait"><label>Figure 94.</label><caption><p>Distribution map. <italic><tp:taxon-name>Serangium latilobum</tp:taxon-name></italic>Wang &amp; Ren, sp. n. (▲); <italic><tp:taxon-name>Serangium digitiforme</tp:taxon-name></italic> Wang &amp; Ren, sp. n. (●); <italic><tp:taxon-name>Serangium drepnicum</tp:taxon-name></italic> Xiao (■).</p></caption><graphic xmlns:xlink="http://www.w3.org/1999/xlink" xlink:href="ZooKeys-134-033-g012.jpg" position="float" orientation="portrait" xlink:type="simple"/></fig></tp:treatment-sec></tp:taxon-treatment>
