# Supplementary material for: A review of the genus Serangium Blackburn (Coleoptera, Coccinellidae) from China
Source: Zookeys. 2011 Oct 6;(134):33–63. doi: 10.3897/zookeys.134.1715 (PMC3229210; doi:10.3897/zookeys.134.1715)
Supplement: XML Treatment for Serangium punctum [file zookeys.134.1715-treatment11.xml]

<!DOCTYPE tp:taxon-treatment
  PUBLIC "-//TaxonX//DTD Taxonomic Treatment Publishing DTD v0 20100105//EN" "tax-treatment-NSO.dtd">
<tp:taxon-treatment xmlns:tp="http://www.plazi.org/taxpub"><tp:treatment-meta><mixed-citation publication-type="journal"><person-group><name><surname>Wang</surname><given-names>Xing-Min</given-names></name><name><surname>Ren</surname><given-names>Shun-Xiang</given-names></name><name><surname>Chen</surname><given-names>Xiao-Sheng</given-names></name></person-group><article-title>A review of the genus 
                    <italic>Serangium</italic> Blackburn (Coleoptera, Coccinellidae) from China
                </article-title><source>Zookeys</source><day>6</day><month>10</month><year>2011</year><volume>2011</volume><issue>134</issue><fpage>33</fpage><lpage>63</lpage><pub-id pub-id-type="doi">10.3897/zookeys.134.1715</pub-id></mixed-citation></tp:treatment-meta><tp:nomenclature><tp:taxon-name>
                        <tp:taxon-name-part taxon-name-part-type="genus">Serangium</tp:taxon-name-part>
                        <tp:taxon-name-part taxon-name-part-type="species">punctum</tp:taxon-name-part>
                    <object-id xmlns:xlink="http://www.w3.org/1999/xlink" xlink:type="simple">http://species-id.net/wiki/Serangium_punctum</object-id>
                    </tp:taxon-name><tp:taxon-authority>(Miyatake, 1963)</tp:taxon-authority><xref ref-type="fig" rid="F3">Figs 22</xref><xref ref-type="fig" rid="F8">74–79</xref><xref ref-type="fig" rid="F13">95</xref><tp:nomenclature-citation-list><tp:nomenclature-citation><tp:taxon-name>Serangium punctum</tp:taxon-name><comment>: Miyatake, 1963: 13; Sasaji, 1971: 57.</comment></tp:nomenclature-citation><tp:nomenclature-citation><tp:taxon-name>Serangium ezoense</tp:taxon-name><comment>: Miyatake, 1963: 14.</comment></tp:nomenclature-citation></tp:nomenclature-citation-list></tp:nomenclature><tp:treatment-sec sec-type="Diagnosis"><title>Diagnosis.</title><p>This species is easily recognized by frons, meso- and metaventrite with large dense punctures and the special construction of penis guide (<xref ref-type="fig" rid="F8">Figs 75–77</xref>).</p></tp:treatment-sec><tp:treatment-sec sec-type="Description"><title>Description.</title><p> TL: 2.08mm, TW: 1.85mm, TH: 0.92mm, TL/TW: 1.13; PL/PW: 0.45; EL/EW: 0.86.</p><p>Body minute, hemispherical, dorsum strongly convex, shiny and glabrous (<xref ref-type="fig" rid="F3">Fig. 22</xref>). Dorsum uniformly black. Head black. Underside black. Legs dark brown, except tibiae and tarsi yellow.</p><p>Head transverse and ventrally flattened, 0.38× elytral width (HW/EW=1: 2.67); punctures on frons large and dense, separated by 0.5–1.0 times their diameter, with sparse setae; eyes moderately large and coarsely faceted, widest interocular distance 0.52× head width. Antenna 9-segmented, terminal segment large, elongate oval and flat, apex angular.</p><p>Pronotum short and strongly transverse, 0.71× elytral width (PW/EW=1: 1.40), evenly covered in moderately large punctures associated with long sparse setae, punctures slightly smaller than those on head, separated by 1.5–3.0 times their diameter. Punctures on elytra fine, slightly smaller than those on pronotum, separated by 2.0–4.0 times their diameter, with a few long setae at humeral angles and a row of evenly spaced setae along margin. Prosternum mat and shagreened. Meso- and metaventrites without distinctly median discrimen; punctures large and sparse, separated by 1.5–3.0 times their diameter, with sparse setae.<!--PageBreak--></p><p>Male genitalia. Penis long and slender, strongly curved in whole length, apical half of siphon strongly narrowing apical, and apex very thin and sharply pointed, penis capsule broadening basally and without distinct inner and outer processes (<xref ref-type="fig" rid="F8">Fig. 75</xref>). Tegmen strongly asymmetrical and extremely complicate (<xref ref-type="fig" rid="F8">Figs 76–77</xref>). Penis guide moderatedly elongate, with a pointed apex, a small triangular process at left side near the apex and an angulate prominence at middle of left side, bearing sparse setae (<xref ref-type="fig" rid="F8">Fig. 77</xref>). Right paramere relatively long, 1/2 of penis guide length, bearing minute setae. Left lateral lobe of tegmen slightly longer than right, flat and elongate oval without any hairs (<xref ref-type="fig" rid="F8">Fig. 77</xref>). Paramere in lateral view arcuate, with a sharply pointed apex (<xref ref-type="fig" rid="F8">Fig. 76</xref>). Basal piece of tegmen with a long process.</p><p>Female genitalia. Genital plate elongate triangular, apical part of the plate narrow and parallel-sided with a rouned apex, stylus of the genital plate very elongate with a few long setae at its apex (<xref ref-type="fig" rid="F8">Fig. 79</xref>). Spermatheca divided into two parts, one of which is globular with a small pinch-like projection, the other nearly hemispherical, with a small pinch-like projection (<xref ref-type="fig" rid="F8">Fig. 78</xref>).</p></tp:treatment-sec><tp:treatment-sec sec-type="Specimens examined"><title>Specimens examined:</title><p><bold>Gansu:</bold> 1♂, Maiji, Tianshui, <named-content xmlns:xlink="http://www.w3.org/1999/xlink" content-type="dwc:verbatimCoordinates" xlink:type="simple">34°20.79'N, 106°0.28'E</named-content> , ca 1650m, 6.viii.2009, Wang XM leg. <bold>Guizhou:</bold> 1♀, Xiaodanjiang, Leigongshan National Natural Reserve, Leishan, <named-content xmlns:xlink="http://www.w3.org/1999/xlink" content-type="dwc:verbatimCoordinates" xlink:type="simple">26°26.53'N, 108°15.45'E</named-content> , ca 1160m, 12.x.2008, Liang JB leg.</p></tp:treatment-sec><tp:treatment-sec sec-type="Distribution"><title>Distribution.</title><p>China (Gansu, Guizhou) <bold>new distribution</bold>; Japan</p></tp:treatment-sec><tp:treatment-sec><!--Section generated to contain objects referenced in tp:taxon-treatment.--><fig id="F3" position="float" orientation="portrait"><label>Figures 19–24.</label><caption><p> Dorsal view.<bold>19</bold> <italic><tp:taxon-name>Serangium latilobum</tp:taxon-name></italic>Wang &amp; Ren, sp. n. <bold>20</bold> <italic><tp:taxon-name>Serangium digitiforme</tp:taxon-name></italic> Wang &amp; Ren, sp. n. <bold>21</bold> <italic><tp:taxon-name>Serangium drepnicum</tp:taxon-name></italic> Xiao <bold>22</bold> <italic><tp:taxon-name>Serangium punctum</tp:taxon-name></italic> Miyatake <bold>23</bold> <italic><tp:taxon-name>Serangium dulongjiang</tp:taxon-name></italic> Wang, Ren &amp; Chen, sp. n.; <bold>24</bold> <italic><tp:taxon-name>Serangium contortum</tp:taxon-name></italic> Wang &amp; Ren, sp. n. Scale bars: 0.5mm.</p></caption><graphic xmlns:xlink="http://www.w3.org/1999/xlink" xlink:href="ZooKeys-134-033-g003.jpg" position="float" orientation="portrait" xlink:type="simple"/></fig><fig id="F8" position="float" orientation="portrait"><label>Figures 68–79.</label><caption><p> <bold>68–73.</bold> <italic><tp:taxon-name>Serangium drepnicum</tp:taxon-name></italic> Xiao. <bold>68</bold> abdomen; <bold>69–71</bold> male genitalia: <bold>69</bold> penis <bold>70</bold> tegmen, lateral view <bold>71</bold> tegmen, ventral view. <bold>72–73</bold> female genitalia: <bold>72</bold> spermatheca <bold>73</bold> ovipositor. <bold>74–79.</bold> <italic><tp:taxon-name>Serangium punctum</tp:taxon-name></italic> Miyatake <bold>74</bold> abdomen. <bold>75–77</bold> male genitalia: <bold>75</bold> penis <bold>76</bold> tegmen, lateral view <bold>77</bold> tegmen, ventral view. <bold>78–79</bold> female genitalia: <bold>78</bold> spermatheca <bold>79</bold> ovipositor. Scale bars: 0.1mm.</p></caption><graphic xmlns:xlink="http://www.w3.org/1999/xlink" xlink:href="ZooKeys-134-033-g008.jpg" position="float" orientation="portrait" xlink:type="simple"/></fig><fig id="F13" position="float" orientation="portrait"><label>Figure 95.</label><caption><p>Distribution map. <italic><tp:taxon-name>Serangium punctum</tp:taxon-name></italic> Miyatake (▲); <italic><tp:taxon-name>Serangium dulongjiang</tp:taxon-name></italic> Wang, Ren &amp; Chen, sp. n. (●); <italic><tp:taxon-name>Serangium contortum</tp:taxon-name></italic> Wang &amp; Ren, sp. n. (■).</p></caption><graphic xmlns:xlink="http://www.w3.org/1999/xlink" xlink:href="ZooKeys-134-033-g013.jpg" position="float" orientation="portrait" xlink:type="simple"/></fig></tp:treatment-sec></tp:taxon-treatment>
