# Supplementary material for: A review of the genus Serangium Blackburn (Coleoptera, Coccinellidae) from China
Source: Zookeys. 2011 Oct 6;(134):33–63. doi: 10.3897/zookeys.134.1715 (PMC3229210; doi:10.3897/zookeys.134.1715)
Supplement: XML Treatment for Serangium dulongjiang [file zookeys.134.1715-treatment12.xml]

<!DOCTYPE tp:taxon-treatment
  PUBLIC "-//TaxonX//DTD Taxonomic Treatment Publishing DTD v0 20100105//EN" "tax-treatment-NSO.dtd">
<tp:taxon-treatment xmlns:tp="http://www.plazi.org/taxpub"><tp:treatment-meta><mixed-citation publication-type="journal"><person-group><name><surname>Wang</surname><given-names>Xing-Min</given-names></name><name><surname>Ren</surname><given-names>Shun-Xiang</given-names></name><name><surname>Chen</surname><given-names>Xiao-Sheng</given-names></name></person-group><article-title>A review of the genus 
                    <italic>Serangium</italic> Blackburn (Coleoptera, Coccinellidae) from China
                </article-title><source>Zookeys</source><day>6</day><month>10</month><year>2011</year><volume>2011</volume><issue>134</issue><fpage>33</fpage><lpage>63</lpage><pub-id pub-id-type="doi">10.3897/zookeys.134.1715</pub-id></mixed-citation></tp:treatment-meta><tp:nomenclature><tp:taxon-name>
                        <tp:taxon-name-part taxon-name-part-type="genus">Serangium</tp:taxon-name-part>
                        <tp:taxon-name-part taxon-name-part-type="species">dulongjiang</tp:taxon-name-part>
                    <object-id xmlns:xlink="http://www.w3.org/1999/xlink" xlink:type="simple">urn:lsid:zoobank.org:act:B8DCED81-ACCD-4F34-9B09-AC6288CD2D87</object-id>
                    <object-id xmlns:xlink="http://www.w3.org/1999/xlink" xlink:type="simple">http://species-id.net/wiki/Serangium_dulongjiang</object-id>
                    </tp:taxon-name><tp:taxon-authority>Wang, Ren &amp; Chen</tp:taxon-authority><tp:taxon-status xmlns:xlink="http://www.w3.org/1999/xlink" xlink:type="simple">sp. n.</tp:taxon-status><xref ref-type="fig" rid="F3">Figs 23</xref><xref ref-type="fig" rid="F9">80–85</xref><xref ref-type="fig" rid="F13">95</xref></tp:nomenclature><tp:treatment-sec sec-type="Diagnosis"><title>Diagnosis.</title><p>This species is close to <italic><tp:taxon-name>Serangium digitiforme</tp:taxon-name></italic>in general appearance and male genitalia, but it is distinguished from the latter as follow: penis is long and slender (<xref ref-type="fig" rid="F9">Fig. 81</xref>), penis guide is elongated tongue-shaped (<xref ref-type="fig" rid="F9">Fig. 83</xref>), and the first part of spermatheca has a strong constriction in middle (<xref ref-type="fig" rid="F9">Fig. 84</xref>). In <italic><tp:taxon-name>Serangium digitiforme</tp:taxon-name></italic>, penis is moderately long and stout, distinctly broadening at apical 1/5–2/5 (<xref ref-type="fig" rid="F7">Fig. 63</xref>), penis guide is finger-shaped (<xref ref-type="fig" rid="F7">Fig. 65</xref>), and the first part of spermatheca has a feebly constriction in middle (<xref ref-type="fig" rid="F7">Fig. 66</xref>).</p><fig id="F9" position="float" orientation="portrait"><label>Figures 80–91.</label><caption><p> <bold>80–85.</bold> <italic><tp:taxon-name>Serangium dulongjiang</tp:taxon-name></italic> Wang, Ren &amp; Chen, sp. n. <bold>80</bold> abdomen. <bold>81–83</bold> male genitalia: <bold>81</bold> penis <bold>82</bold> tegmen, lateral view <bold>83</bold> tegmen, ventral view. <bold>84–85</bold> female genitalia: <bold>84</bold> spermatheca <bold>85</bold> ovipositor. <bold>86–91.</bold> <italic><tp:taxon-name>Serangium contortum</tp:taxon-name></italic> Wang &amp; Ren, sp. n. <bold>86</bold> abdomen. <bold>87–89</bold> male genitalia: <bold>87</bold> penis <bold>88</bold> tegmen, lateral view <bold>89</bold> tegmen, ventral view. <bold>90–91</bold> female genitalia: <bold>90</bold> spermatheca <bold>91</bold> ovipositor. Scale bars: 0.1mm.</p></caption><graphic xmlns:xlink="http://www.w3.org/1999/xlink" xlink:href="ZooKeys-134-033-g009.jpg" position="float" orientation="portrait" xlink:type="simple"/></fig></tp:treatment-sec><tp:treatment-sec sec-type="Description"><title>Description.</title><p> TL: 2.01–2.14mm, TW: 1.68–1.81mm, TH: 0.86–0.96mm, TL/TW: 1.18–1.20; PL/PW: 0.44–0.49; EL/EW: 0.96–1.00.</p><p>Body minute, hemispherical, dorsum strongly convex, shiny and glabrous (<xref ref-type="fig" rid="F3">Fig. 23</xref>). Dorsum uniformly black. Head orange to dark brown. Underside black. Legs yellowish brown to dark red, except tarsi yellow.</p><p>Head transverse and ventrally flattened, 0.41× elytral width (HW/EW=1: 2.43); punctures on frons fine, separated by 1.5–2.5 times their diameter, with sparse setae; eyes moderately large and coarsely faceted, widest interocular distance 0.52× head width. Antenna 9-segmented, terminal segment large, elongate oval and flat, apex angular.</p><p><!--PageBreak-->Pronotum short and strongly transverse, 0.71× elytral width (PW/EW=1: 1.42), densely covered in fine punctures associated with long dense setae, punctures similar to those on head, separated by 0.5–1.0 times their diameter. Punctures on elytra fine and sparse, similar to those on pronotum, separated by 2.0–3.0 times their diameter, with a row of evenly spaced setae along margin. Prosternum mat, with sparse setae. Mesoventrite glabrous and impunctate. Metaventrite shiny and glabrous, without distinctly median discrimen; punctures in center large and dense, with short thick setae.</p><p>Male genitalia. Penis very long and slender, strongly curved in whole length, apex shortly narrowing and rounded, penis capsule indistinct (<xref ref-type="fig" rid="F9">Fig. 81</xref>). Tegmen rather slender and strongly asymmetrical (<xref ref-type="fig" rid="F9">Figs 82–83</xref>). Penis guide in ventral view widest at base, gradually narrowing to middle, then strongly narrowed and contorted, apical elongate tongue-shape. Left paramere in ventral view short bearing a few long setae, and right piece short but distinctly projecting, bearing a few long setae (<xref ref-type="fig" rid="F9">Fig. 83</xref>). Penis guide in lateral view long and thin, almost straight, with a angular prominence near the base, apex pointed (<xref ref-type="fig" rid="F9">Fig. 82</xref>).</p><p>Female genitalia. Genital plate elongate triangular with a rounded apex, slightly concaved in middle of outer margin, apical portion with sparsely setae, stylus long, bearing few setae (<xref ref-type="fig" rid="F9">Fig. 85</xref>). Spermatheca divided into two parts, one of which is somewhat globular with a strong constriction and two pinch-like projections, the other is tubular, becoming slightly more slender distally (<xref ref-type="fig" rid="F9">Fig. 84</xref>).</p></tp:treatment-sec><tp:treatment-sec sec-type="Type materials"><title>Type materials.</title><p> <bold>Holotype:</bold> 1♂, <bold>China, Yunnan:</bold> Longyuan Village, Dulongjiang, Gongshan, <named-content xmlns:xlink="http://www.w3.org/1999/xlink" content-type="dwc:verbatimCoordinates" xlink:type="simple">28°1.16'N, 98°18.88'E</named-content> , ca 1500m, 26.vii.2010, Wang XM leg. (SCAU). <bold>Paratypes</bold> (46): <bold>Yunnan:</bold> 7♂♂22♀♀, same data as holotype (5♂♂15♀♀, SCAU; 2♂♂7♀♀, IOZ); 1♂2♀♀, Bapo Village, Dulongjiang, Gongshan, <named-content xmlns:xlink="http://www.w3.org/1999/xlink" content-type="dwc:verbatimCoordinates" xlink:type="simple">27°43.84'N, 98°20.71'E</named-content> , ca 1390m, 1400m, 28.vii.2010, Wang XM leg. (SCAU); 1♀, Maku Village, Dulongjiang, Gongshan, <named-content xmlns:xlink="http://www.w3.org/1999/xlink" content-type="dwc:verbatimCoordinates" xlink:type="simple">27°41.11'N, 98°18.19'E</named-content> , ca 1400m, 28.vii.2010, Wang XM leg. (SCAU); 8♂♂5♀♀, Lushui, Pianma, <named-content xmlns:xlink="http://www.w3.org/1999/xlink" content-type="dwc:verbatimCoordinates" xlink:type="simple">26°0.42'N, 98°39.46'E</named-content> , ca 2300m, 10.viii.2010, Wang XM et al. leg. (5♂♂2♀♀, SCAU; 3♂♂3♀♀, IOZ).</p></tp:treatment-sec><tp:treatment-sec sec-type="Distribution"><title>Distribution.</title><p>China (Yunnan).</p></tp:treatment-sec><tp:treatment-sec sec-type="Etymology"><title>Etymology.</title><p>The specific epithet is named after Dulongjiang, the type locality of this ladybird.</p></tp:treatment-sec><tp:treatment-sec><!--Section generated to contain objects referenced in tp:taxon-treatment.--><fig id="F3" position="float" orientation="portrait"><label>Figures 19–24.</label><caption><p> Dorsal view.<bold>19</bold> <italic><tp:taxon-name>Serangium latilobum</tp:taxon-name></italic>Wang &amp; Ren, sp. n. <bold>20</bold> <italic><tp:taxon-name>Serangium digitiforme</tp:taxon-name></italic> Wang &amp; Ren, sp. n. <bold>21</bold> <italic><tp:taxon-name>Serangium drepnicum</tp:taxon-name></italic> Xiao <bold>22</bold> <italic><tp:taxon-name>Serangium punctum</tp:taxon-name></italic> Miyatake <bold>23</bold> <italic><tp:taxon-name>Serangium dulongjiang</tp:taxon-name></italic> Wang, Ren &amp; Chen, sp. n.; <bold>24</bold> <italic><tp:taxon-name>Serangium contortum</tp:taxon-name></italic> Wang &amp; Ren, sp. n. Scale bars: 0.5mm.</p></caption><graphic xmlns:xlink="http://www.w3.org/1999/xlink" xlink:href="ZooKeys-134-033-g003.jpg" position="float" orientation="portrait" xlink:type="simple"/></fig><fig id="F13" position="float" orientation="portrait"><label>Figure 95.</label><caption><p>Distribution map. <italic><tp:taxon-name>Serangium punctum</tp:taxon-name></italic> Miyatake (▲); <italic><tp:taxon-name>Serangium dulongjiang</tp:taxon-name></italic> Wang, Ren &amp; Chen, sp. n. (●); <italic><tp:taxon-name>Serangium contortum</tp:taxon-name></italic> Wang &amp; Ren, sp. n. (■).</p></caption><graphic xmlns:xlink="http://www.w3.org/1999/xlink" xlink:href="ZooKeys-134-033-g013.jpg" position="float" orientation="portrait" xlink:type="simple"/></fig><fig id="F7" position="float" orientation="portrait"><label>Figures 56–67.</label><caption><p> <bold>56–61.</bold> <italic><tp:taxon-name>Serangium latilobum</tp:taxon-name></italic>Wang &amp; Ren, sp. n. <bold>56</bold> abdomen. <bold>57–59</bold> male genitalia: <bold>57</bold> penis <bold>58</bold> tegmen, lateral view <bold>59</bold> tegmen, ventral view. <bold>60–61</bold> female genitalia: <bold>60</bold> spermatheca <bold>61</bold> ovipositor. <bold>62–67.</bold> <italic><tp:taxon-name>Serangium digitiforme</tp:taxon-name></italic> Wang &amp; Ren, sp. n. <bold>62</bold> abdomen. <bold>63–65</bold> male genitalia: <bold>63</bold> penis <bold>64</bold> tegmen, lateral view. <bold>65</bold> tegmen, ventral view. <bold>66–67</bold> female genitalia: <bold>66</bold> spermatheca <bold>67</bold> ovipositor. Scale bars: 0.1mm.</p></caption><graphic xmlns:xlink="http://www.w3.org/1999/xlink" xlink:href="ZooKeys-134-033-g007.jpg" position="float" orientation="portrait" xlink:type="simple"/></fig></tp:treatment-sec></tp:taxon-treatment>
