# Supplementary material for: A review of the genus Serangium Blackburn (Coleoptera, Coccinellidae) from China
Source: Zookeys. 2011 Oct 6;(134):33–63. doi: 10.3897/zookeys.134.1715 (PMC3229210; doi:10.3897/zookeys.134.1715)
Supplement: XML Treatment for Serangium contortum [file zookeys.134.1715-treatment13.xml]

<!DOCTYPE tp:taxon-treatment
  PUBLIC "-//TaxonX//DTD Taxonomic Treatment Publishing DTD v0 20100105//EN" "tax-treatment-NSO.dtd">
<tp:taxon-treatment xmlns:tp="http://www.plazi.org/taxpub"><tp:treatment-meta><mixed-citation publication-type="journal"><person-group><name><surname>Wang</surname><given-names>Xing-Min</given-names></name><name><surname>Ren</surname><given-names>Shun-Xiang</given-names></name><name><surname>Chen</surname><given-names>Xiao-Sheng</given-names></name></person-group><article-title>A review of the genus 
                    <italic>Serangium</italic> Blackburn (Coleoptera, Coccinellidae) from China
                </article-title><source>Zookeys</source><day>6</day><month>10</month><year>2011</year><volume>2011</volume><issue>134</issue><fpage>33</fpage><lpage>63</lpage><pub-id pub-id-type="doi">10.3897/zookeys.134.1715</pub-id></mixed-citation></tp:treatment-meta><tp:nomenclature><tp:taxon-name>
                        <tp:taxon-name-part taxon-name-part-type="genus">Serangium</tp:taxon-name-part>
                        <tp:taxon-name-part taxon-name-part-type="species">contortum</tp:taxon-name-part>
                    <object-id xmlns:xlink="http://www.w3.org/1999/xlink" xlink:type="simple">urn:lsid:zoobank.org:act:FCD37526-FC0C-4FA2-86D0-38183E3653D0</object-id>
                    <object-id xmlns:xlink="http://www.w3.org/1999/xlink" xlink:type="simple">http://species-id.net/wiki/Serangium_contortum</object-id>
                    </tp:taxon-name><tp:taxon-authority>Wang &amp; Ren</tp:taxon-authority><tp:taxon-status xmlns:xlink="http://www.w3.org/1999/xlink" xlink:type="simple">sp. n.</tp:taxon-status><xref ref-type="fig" rid="F3">Figs 24</xref><xref ref-type="fig" rid="F9">86–91</xref><xref ref-type="fig" rid="F13">95</xref></tp:nomenclature><tp:treatment-sec sec-type="Diagnosis"><title>Diagnosis.</title><p>This species is easily recognized by its metaventrite without median discrimen and the contorted penis guide (<xref ref-type="fig" rid="F9">Figs 88–89</xref>).<!--PageBreak--></p></tp:treatment-sec><tp:treatment-sec sec-type="Description"><title>Description.</title><p> TL: 1.62–1.78mm, TW: 1.42–1.58mm, TH: 0.69–0.96mm, TL/TW: 1.13–1.14; PL/PW: 0.48–0.49; EL/EW: 0.83–0.91.</p><p>Body minute, hemispherical, dorsum strongly convex, shiny and glabrous (<xref ref-type="fig" rid="F3">Fig. 24</xref>). Dorsum uniformly black. Head yellow. Underside reddish brown, except meso- and metaventrite black. Legs yellowish brown, except femora reddish brown.</p><p>Head transverse and ventrally flattened, 0.42× elytral width (HW/EW=1: 2.40); punctures on frons moderately large, separated by 0.5–1.5 times their diameter, with sparse setae; eyes moderately large and coarsely faceted, widest interocular distance 0.53× head width. Antenna 9-segmented, terminal segment large, elongate oval and flat, apex angular.</p><p>Pronotum short and strongly transverse, 0.72× elytral width (PW/EW=1: 1.39), covered in fine inconspicuous punctures associated with long dense setae, punctures slightly smaller than those on head, separated by 1.0–1.5 times their diameter. Punctures on elytra fine and sparse, smaller than those on pronotum, separated by 2.0–3.0 times their diameter, with a row of evenly spaced setae along margin. Prosternum mat, punctures fine and inconspicuous, with sparse setae. Mesoventrite glabrous. Metaventrite shiny and glabrous, without distinctly b median discrimen; 5–6 large and dense punctures forming two cluster in the center, with short thick setae, punctures on the rest parts indistinct, with sparse setae.</p><p>Male genitalia. Penis long and stout, strongly curved in whole length, apex strongly narrowing and rounded, penis capsule indistinct (<xref ref-type="fig" rid="F9">Fig. 87</xref>). Tegmen rather slender and strongly asymmetrical (<xref ref-type="fig" rid="F9">Figs 88–89</xref>). Penis guide in ventral view strongly contorted in middle. Left paramere in ventral view short bearing a few long setae, and right piece short but distinctly projecting, bearing a few long setae (<xref ref-type="fig" rid="F9">Fig. 89</xref>). Penis guide in lateral view wide in basal half, then sharply narrowed, apical half very thin, apex pointed (<xref ref-type="fig" rid="F9">Fig. 88</xref>).</p><p>Female genitalia. Genital plate elongate triangular with a rounded apex, distinctly concaved in middle of outer margin, apical portion with sparsely setae, stylus long, bearing few setae (<xref ref-type="fig" rid="F9">Fig. 91</xref>). Spermatheca divided into two parts, one of which is somewhat globular with a feeble constriction and two pinch-like projections, the other is tubular, becoming slightly more slender distally (<xref ref-type="fig" rid="F9">Fig. 90</xref>).</p></tp:treatment-sec><tp:treatment-sec sec-type="Type materials"><title>Type materials.</title><p> <bold>Holotype:</bold> 1♂, <bold>China, Yunnan:</bold> Heiwadi Town, Gongshan, <named-content xmlns:xlink="http://www.w3.org/1999/xlink" content-type="dwc:verbatimCoordinates" xlink:type="simple">27°46.48'N, 98°36.16'E</named-content> , ca 2020m, 19.vii.2010, Wang XM leg. (SCAU). <bold>Paratypes</bold> (10): <bold>Yunnan:</bold> 4♂♂4♀♀, same data as holotype (2♂♂2♀♀, SCAU; 2♂♂2♀♀, IOZ); <bold>Guangxi:</bold> 1♂, Jiuniutang, Maoershan National Natural Reserve, Guilin, <named-content xmlns:xlink="http://www.w3.org/1999/xlink" content-type="dwc:verbatimCoordinates" xlink:type="simple">25°50.55'N, 110°22.85'E</named-content> , ca 1390m, 18.x.2004, Wang XM leg. (SCAU); <bold>Hubei:</bold> 1♂, Wudangshan, Shiyan, <named-content xmlns:xlink="http://www.w3.org/1999/xlink" content-type="dwc:verbatimCoordinates" xlink:type="simple">32°24.50'N, 111°1.31'E</named-content> , ca 1090m, 17.vii.1997, Peng ZQ leg. (SCAU).</p></tp:treatment-sec><tp:treatment-sec sec-type="Distribution"><title>Distribution.</title><p>China (Guangxi, Hubei, Yunnan).</p></tp:treatment-sec><tp:treatment-sec sec-type="Etymology"><title>Etymology.</title><p>The specific epithet formed from the Latin adjective <italic>contortus</italic>, referring to contorted penis guide of tegmen.</p><fig id="F10" position="float" orientation="portrait"><label>Figure 92.</label><caption><p> Distribution map. <italic><tp:taxon-name>Serangium japonicum</tp:taxon-name></italic> Chapin (▲); <italic><tp:taxon-name>Serangium clauseni</tp:taxon-name></italic> (Chapin) (●); <italic><tp:taxon-name>Serangium magnipunctatum</tp:taxon-name></italic> Wang &amp; Ren, sp. n. (■).</p></caption><graphic xmlns:xlink="http://www.w3.org/1999/xlink" xlink:href="ZooKeys-134-033-g010.jpg" position="float" orientation="portrait" xlink:type="simple"/></fig><fig id="F11" position="float" orientation="portrait"><label>Figure 93.</label><caption><p>Distribution map. <italic><tp:taxon-name>Serangium trimaculatum</tp:taxon-name></italic>Wang &amp; Ren, sp. n. (▲); <italic><tp:taxon-name>Serangium centrale</tp:taxon-name></italic> Wang &amp; Ren, sp. n. (●); <italic><tp:taxon-name>Serangium leigongicus</tp:taxon-name></italic> Wang &amp; Ren, sp. n. (■).</p></caption><graphic xmlns:xlink="http://www.w3.org/1999/xlink" xlink:href="ZooKeys-134-033-g011.jpg" position="float" orientation="portrait" xlink:type="simple"/></fig><fig id="F12" position="float" orientation="portrait"><label>Figure 94.</label><caption><p>Distribution map. <italic><tp:taxon-name>Serangium latilobum</tp:taxon-name></italic>Wang &amp; Ren, sp. n. (▲); <italic><tp:taxon-name>Serangium digitiforme</tp:taxon-name></italic> Wang &amp; Ren, sp. n. (●); <italic><tp:taxon-name>Serangium drepnicum</tp:taxon-name></italic> Xiao (■).</p></caption><graphic xmlns:xlink="http://www.w3.org/1999/xlink" xlink:href="ZooKeys-134-033-g012.jpg" position="float" orientation="portrait" xlink:type="simple"/></fig><fig id="F13" position="float" orientation="portrait"><label>Figure 95.</label><caption><p>Distribution map. <italic><tp:taxon-name>Serangium punctum</tp:taxon-name></italic> Miyatake (▲); <italic><tp:taxon-name>Serangium dulongjiang</tp:taxon-name></italic> Wang, Ren &amp; Chen, sp. n. (●); <italic><tp:taxon-name>Serangium contortum</tp:taxon-name></italic> Wang &amp; Ren, sp. n. (■).</p></caption><graphic xmlns:xlink="http://www.w3.org/1999/xlink" xlink:href="ZooKeys-134-033-g013.jpg" position="float" orientation="portrait" xlink:type="simple"/></fig></tp:treatment-sec><tp:treatment-sec><!--Section generated to contain objects referenced in tp:taxon-treatment.--><fig id="F3" position="float" orientation="portrait"><label>Figures 19–24.</label><caption><p> Dorsal view.<bold>19</bold> <italic><tp:taxon-name>Serangium latilobum</tp:taxon-name></italic>Wang &amp; Ren, sp. n. <bold>20</bold> <italic><tp:taxon-name>Serangium digitiforme</tp:taxon-name></italic> Wang &amp; Ren, sp. n. <bold>21</bold> <italic><tp:taxon-name>Serangium drepnicum</tp:taxon-name></italic> Xiao <bold>22</bold> <italic><tp:taxon-name>Serangium punctum</tp:taxon-name></italic> Miyatake <bold>23</bold> <italic><tp:taxon-name>Serangium dulongjiang</tp:taxon-name></italic> Wang, Ren &amp; Chen, sp. n.; <bold>24</bold> <italic><tp:taxon-name>Serangium contortum</tp:taxon-name></italic> Wang &amp; Ren, sp. n. Scale bars: 0.5mm.</p></caption><graphic xmlns:xlink="http://www.w3.org/1999/xlink" xlink:href="ZooKeys-134-033-g003.jpg" position="float" orientation="portrait" xlink:type="simple"/></fig><fig id="F9" position="float" orientation="portrait"><label>Figures 80–91.</label><caption><p> <bold>80–85.</bold> <italic><tp:taxon-name>Serangium dulongjiang</tp:taxon-name></italic> Wang, Ren &amp; Chen, sp. n. <bold>80</bold> abdomen. <bold>81–83</bold> male genitalia: <bold>81</bold> penis <bold>82</bold> tegmen, lateral view <bold>83</bold> tegmen, ventral view. <bold>84–85</bold> female genitalia: <bold>84</bold> spermatheca <bold>85</bold> ovipositor. <bold>86–91.</bold> <italic><tp:taxon-name>Serangium contortum</tp:taxon-name></italic> Wang &amp; Ren, sp. n. <bold>86</bold> abdomen. <bold>87–89</bold> male genitalia: <bold>87</bold> penis <bold>88</bold> tegmen, lateral view <bold>89</bold> tegmen, ventral view. <bold>90–91</bold> female genitalia: <bold>90</bold> spermatheca <bold>91</bold> ovipositor. Scale bars: 0.1mm.</p></caption><graphic xmlns:xlink="http://www.w3.org/1999/xlink" xlink:href="ZooKeys-134-033-g009.jpg" position="float" orientation="portrait" xlink:type="simple"/></fig></tp:treatment-sec></tp:taxon-treatment>
